# Supplementary material for: B lymphocytes and tertiary lymphoid structures have a prognostic impact on penile squamous cell carcinoma
Source: J Pathol Clin Res. 2025 Nov 14;11(6):e70059. doi: 10.1002/2056-4538.70059 (PMC12616500; doi:10.1002/2056-4538.70059)
Supplement: Supplementary file 1 — Table S1. Univariate logistic regression/Pearson's chi‐square test for binarized variables [file CJP2-11-e70059-s003.xlsx]

## Sheet: Table S1
B lymphocytes and tertiary lymphoid structures have a prognostic impact on penile squamous cell carcinoma
N Zavillová et al. J Pathol Clin Res
https://doi.org/10.1002/2056-4538.70059
Table S1. Univariate logistic regression/Pearson's chi-square test for binarized variables. p values for significant associations are in bold. OR, odds ratio.
	B Immunoscore 0+1 n=51	B Immunoscore 2-4 n=101	CD20 Tumor centre <50 n=71	CD20 Tumor centre >=50 n=81	CD20 Invasion front <3330 n=75	CD20 Invasion front >=3330 n=77	CD138 Tumor centre <70 n=75	CD138 Tumor centre >=70 n=77	CD138 Invasion front <200 n=74	CD138 Invasion front >=200 n=78	TLS number <=1.6 n=151	TLS number >1.6 n=22	TLS density <=8 n=142	TLS density >8 n=31	Maximal TLS diameter <=0.5 n=120	Maximal TLS diameter >0.5 n=53	Secondary TLS n=18	T Immunoscore 0+1 n=59	T Immunoscore 2-4 n=87	Non-brisk+ absent n=89	Brisk n=63	Budding >=5 n=61	Budding <5 n=91	p53 mut n=26	p53 WT n=126	p16+ n=88	p16- n=64	PD-L1 0 n=36	PD-L1 1-100 n=116	pT1+2 n=126	pT3+4 n=24	G3 n=50	G1+2 n=102
B Immunoscore 0+1	NA		44(86%)	7(14%)	40(78%)	11(22%)	42(82%)	9(18%)	39(77%)	12(23%)	47(36%)	4(19%)	40(33%)	11(39%)	37(36%)	14(29%)	4(8%)	26(52%)	24(48%)	36(71%)	15(29%)	19(37%)	32(63%)	3(6%)	48(94%)	34(67%)	17(33%)	11(22%)	40(78%)	42(82%)	9(18%)	20(39%)	31(61%)
B Immunoscore 2-4			27(27%)	74(73%)	35(35%)	66(65%)	33(33%)	68(67%)	35(35%)	66(65%)	83(64%)	17(81%)	83(67%)	17(61%)	66(64%)	34(71%)	13(13%)	33(34%)	63(66%)	53(53%)	48(47%)	42(42%)	59(58%)	23(23%)	78(77%)	54(54%)	47(46%)	25(25%)	76(75%)	84(85%)	15(15%)	30(30%)	71(70%)
			OR=16.8, p=<0.001		OR=6.76, p=<0.001		OR=9.46, p=<0.001		OR=6.05, p=<0.001		OR=2.39, p=0.14		OR=0.75, p=0.5		OR=1.36, p=0.5		OR=1.73, p=0.4	OR=2.06, p=0.051		OR=0.46, p=0.037		OR=1.2, p=0,7		OR=0.21, p=0.011		OR=1.73, p=0.2		OR=0.84, p=0.8		OR=0.83, p=0.8		OR=0.66, p=0.3
CD20 Tumor centre <50	44(86%)	27(27%)	NA		40(56%)	31(44%)	46(65%)	25(35%)	35(49%)	36(51%)	65(50%)	6(29%)	59(48%)	12(43%)	49(48%)	22(46%)	5(7%)	38(55%)	31(45%)	47(66%)	24(34%)	27(38%)	44(62%)	8(11%)	63(89%)	42(59%)	29(41%)	19(27%)	52(73%)	61(86%)	10(14%)	24(34%)	47(66%)
CD20 Tumor centre >=50	7(14%)	74(73%)			35(43%)	46(57%)	29(36%)	52(64%)	39(48%)	42(52)	65(50%)	15(71%)	64(52%)	16(57%)	54(52%)	26(54%)	12(15%)	21(27%)	56(73%)	42(52%)	39(48%)	34(42%)	47(58%)	18(22%)	63(78%)	46(57%)	35(43%)	17(21%)	64(79%)	65(82%)	14(18%)	26(32%)	55(68%)
	OR=16,8, p=<0.001				OR=1.69, p=0.14		OR=3.27, p=<0.001		OR=1.05, p=>0.9		OR=2.49, p=0.1		OR=1.23, p=0.7		OR=1.07, p=0.9		OR=2.28, p=0.2	OR=3.24, p=<0.001		OR=0.55, p=0.1		OR=1.18, p=0.7		OR=0.45, p=0.087		OR=1.1, p=0.9		OR=0.61, p=0.4		OR=1.31, p=0.7		OR=0.93, p=0.9
CD20 Invasion front <3330	40(78%)	35(35%)	40(56%)	35(43%)	NA		38(51%)	37(49%)	42(56%)	33(44%)	67(52%)	8(38%)	64(52%)	11(39%)	55(53%)	20(42%)	7(9%)	39(53%)	34(47%)	56(75%)	19(25%)	32(43%)	43(57%)	14(19%)	61(81%)	43(57%)	32(43%)	19(25%)	56(75%)	61(81%)	14(19%)	32(43%)	43(57%)
CD20 Invasion front >=3330	11(22%)	56(63%)	31(44%)	46(57%)			37(48%)	40(52%)	32(42%)	45(58%)	63(48%)	13(62%)	59(48%)	17(61%)	48(47%)	28(58%)	10(13%)	20(27%)	53(73%)	33(43%)	44(57%)	29(38%)	48(62%)	12(16%)	54(84%)	45(58%)	32(42%)	17(22%)	60(78%)	65(87%)	10(13%)	18(23%)	59(77%)
	OR=6.76, p=<0.001		OR=1.69, p=0.14				OR=1.11, p=0.9		OR=1.78, p=0.1		OR=1.72, p=0.3		OR=1.67, p=0.3		OR=1.6, p=0.2		OR=1.45, p=0.6	OR=3.02, p=0.002		OR=0.26, p<0.001		OR=0.81, p=0.6		OR=1.24, p=0.7		OR=0.96, p>0.9		OR=1.2, p=0.7		OR=0.67, p=0.5		OR=0.41, p=0.015
CD138 Tumor centre <70	42(82%)	33(33%)	46(65%)	29(36%)	38(51%)	37(48%)	NA		38(51%)	36(47%)	63(49%)	12(57%)	57(46%)	18(64%)	48(47%)	27(56%)	8(11%)	28(39%)	43(61%)	43(57%)	32(43%)	24(32%)	51(68%)	8(11%)	67(89%)	46(61%)	29(39%)	17(23%)	58(77%)	64(87%)	10(13%)	23(31%)	52(69%)
CD138 Tumor centre >=70	39(77%)	68(67%)	25(35%)	52(64%)	37(49%)	40(52%)			37(49%)	41(53%)	67(51%)	9(43%)	66(54%)	10(36%)	55(53%)	21(44%)	9(12%)	31(41%)	44(59%)	46(60%)	31(40%)	37(48%)	40(52%)	18(23%)	59(77%)	42(55%)	35(45%)	19(25%)	58(75%)	62(82%)	12(18%)	27(35%)	50(65%)
	OR=9.46, p=<0.001		OR=3.27, p=<0.001		OR=1.11, p=0.9				OR=1.17, p=0.7		OR=0.71, p=0.5		OR=0.48, p=0.1		OR=0.68, p=0.3		OR=1.11, p=>0.9	OR=0.92, p=0.9		OR=1.1, p=0.9		OR=1.96, p=0.049		OR=0.39, p=0.052		OR=1.32, p=0.4		OR=0.9, p=0.8		OR=1.44, p=0.5		OR=1.22, p=0.6
CD138 Invasion front <200	10(42%)	35(35%)	35(49%)	39(48%)	42(56%)	32(42%)	38(51%)	37(49%)	NA		61(47%)	13(62%)	57(46%)	17(61%)	51(50%)	23(48%)	5(7%)	28(40%)	42(60%)	47(63%)	27(37%)	33(45%)	41(55%)	8(11%)	66(89%)	45(61%)	29(39%)	16(22%)	58(78%)	60(82%)	13(18%)	28(38%)	46(62%)
CD138 Invasion front >=200	12(23%)	66(65%)	36(51%)	42(52)	33(44%)	45(58%)	36(47%)	41(53%)			69(53%)	8(38%)	66(54%)	11(39%)	52(50%)	25(52%)	12(15%)	31(41%)	45(59%)	42(54%)	36(46%)	28(36%)	50(64%)	18(23%)	60(77%)	43(55%)	35(45%)	20(26%)	58(74%)	66(86%)	11(14%)	22(28%)	56(72%)
	OR=6.05, p=<0.001		OR=1.05, p=>0.9		OR=1.78, p=0.1		OR=1.17, p=0.7				OR=0.55, p=0.2		OR=0.56, p=0.2		OR=1.07, p=0.9		OR=2.49, p=0.12	OR=0.97, p>0.9		OR=0.67, p=0.3		OR=0.7, p=0.3		OR=0.41, p=0,054		OR=1.26, p=0.5		OR=0.8, p=0.6		OR=0.77, p=0.7		OR=0.65, p=0.2
TLS number <=1.6	47(36%)	83(64%)	65(50%)	65(50%)	67(52%)	63(48%)	63(49%)	67(51%)	61(47%)	69(53%)	NA		137(91%)	14(9%)	113(75%)	38(25%)	12(7.9%)	59(42%)	81(58%)	92(61%)	58(39%)	59(39%)	91(61%)	24(16%)	123(84%)	88(59%)	61(41%)	22(15%)	129(85%)	124(84%)	24(16%)	47(31%)	104(69%)
TLS number >1.6	4(19%)	17(81%)	6(29%)	15(71%)	8(38%)	13(62%)	12(57%)	9(43%)	13(62%)	8(38%)			5(23%)	17(77%)	7(32%)	15(68%)	6(27.3%)	6(32%)	13(68%)	9(41%)	13(59%)	9(41%)	13(59%)	3(14%)	19(86%)	11(50%)	11(50%)	1(5%)	21(95%)	19(91%)	2(9%)	5(23%)	17(77%)
	OR=2.39, p=0.14		OR=2.49, p=0.1		OR=1.72, p=0.3		OR=0.71, p=0.5		OR=0.55, p=0.2				OR=31.9, p=<0.001		OR=6,29, p=<0.001		OR=4.29, p=0.014	OR=1.57, p=0.5		OR=0.44, p=0.1		OR=1.07, p=>0.9		OR=1.23, p=>0.9		OR=1.44, p=0.5		OR=0.28, p=0.3		OR=0.55, p=0.7		OR=0.65, p=0.6
TLS density <=8	40(33%)	83(67%)	59(48%)	64(52%)	64(52%)	59(48%)	57(46%)	66(54%)	57(46%)	66(54%)	137(91%)	5(23%)	NA		106(88%)	36(70%)	11(61%)	56(42%)	76(58%)	86(61%)	55(39%)	56(40%)	85(60%)	25(18%)	113(82%)	84(60%)	56(40%)	20(14%)	122(86%)	114(83%)	24(17%)	46(32%)	96(68%)
TLS density >8	11(39%)	17(61%)	12(43%)	16(57%)	59(48%)	17(61%)	18(64%)	10(36%)	17(61%)	11(39%)	14(9%)	17(77%)			14(12%)	17(32%)	7(39%)	9(33%)	18(67%)	15(48%)	16(52%)	12(39%)	19(61%)	2(7%)	29(93%)	15(48%)	16(52%)	3(10%)	28(90%)	29(94%)	2(6%)	6(19%)	25(81%)
	OR=0.75, p=0.5		OR=1.23, p=0.7		OR=1.67, p=0.3		OR=0.48, p=0.1		OR=0.56, p=0.2		OR=31.9, p=<0.001				OR=3.54, p=0.002		OR=3.44, p=0.023	OR=1.47, p=0.5		OR=0.6, p=0.2		OR=0.96, p=>0.9		OR=3.19, p=0.2		OR=1.6, p=0.3		OR=0.66, p=0.8		OR=0.33, p=0.2		OR=0.5, p=0.2
Maximal TLS diameter <=0.5	37(36%)	66(64%)	49(48%)	54(52%)	55(53%)	48(47%)	48(47%)	55(53%)	51(50%)	23(48%)	113(75%)	7(32%)	106(88%)	14(12%)	NA		6(33%)	46(42%)	63(58%)	78(65%)	41(35%)	47(39%)	72(61%)	18(15%)	99(85%)	69(58%)	99(85%)	18(15%)	102(85%)	96(82%)	21(18%)	38(32%)	82(68%)
Maximal TLS diameter >0.5	14(29%)	34(71%)	22(46%)	26(54%)	20(42%)	28(58%)	27(56%)	21(44%)	52(50%)	25(52%)	38(25%)	15(68%)	36(70%)	17(32%)			12(67%)	19(38%)	50(62%)	23(43%)	30(57%)	21(40%)	32(60%)	9(17%)	43(83%)	30(57%)	43(83%)	5(9%)	48(91%)	47(90%)	5(10%)	14(26%)	39(74%)
	OR=1.36, p=0.5		OR=1.07, p=0.9		OR=1.6, p=0.2		OR=0.68, p=0.3		OR=1.07, p=0.9		OR=6,29, p=<0.001		OR=3.54, p=0.002				OR=5.5, p=<0.001	OR=1.19, p=0.7		OR=0.41, p=0.008		OR=1.01, p>0.9		OR=0.87, p=0.8		OR=1.08, p=0.9		OR=0.59, p=0.5		OR=0.49, p=0.2		OR=0.78, p=0.6
Secondary TLS	4(8%)	13(13%)	5(7%)	12(15%)	7(9%)	10(13%)	8(11%)	9(12%)	5(7%)	12(15%)	12(7.9%)	6(27.3%)	11(61%)	7(39%)	6(33%)	12(67%)	NA	4(22%)	14(78%)	11(61%)	7(39%)	7(39%)	11(61%)	3(17%)	15(83%)	8(44%)	10(56%)	3(17%)	15(83%)	14(82%)	3(18%)	5(28%)	13(72%)
	OR=1.73, p=0.4		OR=2.28, p=0.2		OR=1.45, p=0.6		OR=1.11, p=>0.9		OR=2.49, p=0.12		OR=4.29, p=0.014		OR=3.44, p=0.023		OR=5.5, p=<0.001			OR=2.65, p=0.13		OR=1.12, p=>0.9		OR=0.97, p=>0.9		OR=0.95, p=>0.9		OR=1.83, p=0.3		OR=1.35, p=0.7		OR=1.2, p=0.7		OR=0.88, p=>0.9
T Immunoscore 0+1	26(52%)	33(34%)	38(55%)	21(27%)	39(53%)	20(27%)	28(39%)	31(41%)	28(40%)	31(41%)	59(42%)	6(32%)	56(42%)	9(33%)	46(42%)	19(38%)	4(22%)	NA
T Immunoscore 2-4	24(48%)	63(66%)	31(45%)	56(73%)	34(47%)	53(73%)	43(61%)	44(59%)	42(60%)	45(59%)	81(58%)	13(68%)	76(58%)	18(67%)	63(58%)	50(62%)	14(78%)
	OR=2,06, p=0,051		OR=3.24, p=<0.001		OR=3.02, p=0.002		OR=0.92, p=0.9		OR=0.97, p=>0.9		OR=1.57, p=0.5		OR=1.47, p=0.5		OR=1.19, p=0.7		OR=2.65, p=0.13
Non-brisk+ absent	36(71%)	53(53%)	47(66%)	42(52%)	56(75%)	33(43%)	43(57%)	46(60%)	47(63%)	42(54%)	92(61%)	9(41%)	86(61%)	15(48%)	78(65%)	23(43%)	11(61%)
Brisk	15(29%)	48(47%)	24(34%)	39(48%)	19(25%)	44(57%)	32(43%)	31(40%)	27(37%)	36(46%)	58(39%)	13(59%)	55(39%)	16(52%)	41(35%)	30(57%)	7(39%)
	OR=0.46, p=0.037		OR=0.55, p=0.1		OR=0.26, p<0.001		OR=1.1, p=0.9		OR=0.67, p=0.3		OR=0.44, p=0.1		OR=0.6, p=0.2		OR=0.41, p=0.008		OR=1.12, p=>0.9
Budding >=5	19(37%)	42(42%)	27(38%)	34(42%)	32(43%)	29(38%)	24(32%)	37(48%)	33(45%)	28(36%)	59(39%)	9(41%)	56(40%)	12(39%)	47(39%)	21(40%)	7(39%)
Budding <5	42(42%)	59(58%)	44(62%)	47(58%)	43(57%)	48(62%)	51(68%)	40(52%)	41(55%)	50(64%)	91(61%)	13(59%)	85(60%)	19(61%)	72(61%)	32(60%)	11(61%)
	OR=1.2, p=0,7		OR=1.18, p=0.7		OR=0.81, p=0.6		OR=1.96, p=0.049		OR=0.7, p=0.3		OR=1.07, p=>0.9		OR=0.96, p=>0.9		OR=1.01, p>0.9		OR=0.97, p=>0.9
p53 mut	3(6%)	23(23%)	8(11%)	18(22%)	14(19%)	12(16%)	8(11%)	18(23%)	8(11%)	18(23%)	24(16%)	3(14%)	25(18%)	2(7%)	18(15%)	9(17%)	3(17%)
p53 WT	48(94%)	78(77%)	63(89%)	63(78%)	61(81%)	54(84%)	67(89%)	59(77%)	66(89%)	60(77%)	123(84%)	19(86%)	113(82%)	29(93%)	99(85%)	43(83%)	15(83%)
	OR=0.21, p=0.011		OR=0.45, p=0.087		OR=1.24, p=0.7		OR=0.39, p=0.052		OR=0.41, p=0,054		OR=1.23, p=>0.9		OR=3.19, p=0.2		OR=0.87, p=0.8		OR=0.95, p=>0.9
p16+	34(67%)	54(54%)	42(59%)	46(57%)	43(57%)	45(58%)	46(61%)	42(55%)	45(61%)	43(55%)	88(59%)	11(50%)	84(60%)	15(48%)	69(58%)	30(57%)	8(44%)
p16-	17(33%)	47(46%)	29(41%)	35(43%)	32(43%)	32(42%)	29(39%)	35(45%)	29(39%)	35(45%)	61(41%)	11(50%)	56(40%)	16(52%)	49(42%)	23(43%)	10(56%)
	OR=1.73, p=0.2		OR=1.1, p=0.9		OR=0.96, p>0.9		OR=1.32, p=0.4		OR=1.26, p=0.5		OR=1.44, p=0.5		OR=1.6, p=0.3		OR=1.08, p=0.9		OR=1.83, p=0.3
PD-L1 0	11(22%)	25(25%)	19(27%)	17(21%)	19(25%)	17(22%)	17(23%)	19(25%)	16(22%)	20(26%)	22(15%)	1(5%)	20(14%)	3(10%)	18(15%)	5(9%)	3(17%)
PD-L1 1-100	40(78%)	76(75%)	17(21%)	64(79%)	56(75%)	60(78%)	58(77%)	58(75%)	58(78%)	58(74%)	129(85%)	21(95%)	122(86%)	28(90%)	102(85%)	48(91%)	15(83%)
	OR=0.84, p=0.8		OR=0.61, p=0.4		OR=1.2, p=0.7		OR=0.9, p=0.8		OR=0.8, p=0.6		OR=0.28, p=0.3		OR=0.66, p=0.8		OR=0.59, p=0.5		OR=1.35, p=0.7
pT1+2	42(82%)	84(85%)	61(86%)	65(82%)	61(81%)	65(87%)	64(87%)	62(82%)	60(82%)	66(86%)	124(84%)	19(91%)	114(83%)	29(94%)	96(82%)	47(90%)	14(82%)
pT3+4	9(18%)	15(15%)	10(14%)	14(18%)	14(19%)	10(13%)	10(13%)	12(18%)	13(18%)	11(14%)	24(16%)	2(9%)	24(17%)	2(6%)	21(18%)	5(10%)	3(18%)
	OR=0.83, p=0.8		OR=1.31, p=0.7		OR=0.67, p=0.5		OR=1.44, p=0.5		OR=0.77, p=0.7		OR=0.55, p=0.7		OR=0.33, p=0.2		OR=0.49, p=0.2		OR=1.2, p=0.7
G3	20(39%)	30(30%)	24(34%)	26(32%)	32(43%)	18(23%)	23(31%)	27(35%)	28(38%)	22(28%)	47(31%)	5(23%)	46(32%)	6(19%)	38(32%)	14(26%)	5(28%)
G1+2	31(61%)	71(70%)	47(66%)	55(68%)	43(57%)	59(77%)	52(69%)	50(65%)	46(62%)	56(72%)	104(69%)	17(77%)	96(68%)	25(81%)	82(68%)	39(74%)	13(72%)
	OR=0.66, p=0.3		OR=0.93, p=0.9		OR=0.41, p=0.015		OR=1.22, p=0.6		OR=0.65, p=0.2		OR=0.65, p=0.6		OR=0.5, p=0.2		OR=0.78, p=0.6		OR=0.88, p=>0.9
