# Supplementary material for: B lymphocytes and tertiary lymphoid structures have a prognostic impact on penile squamous cell carcinoma
Source: J Pathol Clin Res. 2025 Nov 14;11(6):e70059. doi: 10.1002/2056-4538.70059 (PMC12616500; doi:10.1002/2056-4538.70059)
Supplement: Supplementary file 2 — Table S2. Complete research data for TLSs [file CJP2-11-e70059-s002.xlsx]

## Sheet: Table S2
B lymphocytes and tertiary lymphoid structures have a prognostic impact on penile squamous cell carcinoma
N Zavillová et al. J Pathol Clin Res
https://doi.org/10.1002/2056-4538.70059
Table S2. Complete research data for TLSs.
ID	AGE	SURGERY_TYPE	EXCLUDED	LYMPHADENECTOMY	TU_SITE	TU_SIZE	PTNM_T	Stadium_T_bin	Stadium_N_bin	PTNM_N	PTNM_M	LYMPHATIC_INVASION	Lymphatic_inv_bin	VENOUS_INVASION	Venous_inv_bin	PERINEURAL_SPREAD	Perineural_bin	LYMPH_NODES_N	NODAL_META_N	RESECTION_MARGIN	Resection_margin_bin	GRADE	Grade_bin	HISTOLOGICAL_SUBTYPE	Subtype	KERATINIZATION	Keratinization_bin	LYMPHOTIC_RIM	Lymphotic_rim_bin	LYMPHOTIC_RIM2	Lymphotic_rim2_bin	LYMPHOTIC_RIM_CONS	LYMPHOTIC_RIM__FINAL	Lymphotic_rim_final_bin	Lymphotic_rim_final	BUDDING	BUDDING2	Budding_final	Budding_bin	Budding_bin2	Budding_bin3	P53_PERC	P53_PERC_2	P53	P53_2	P53_bin	P53_2_bin	PDL1	PDL1_2
165	66.3	excision	No	NO	foreskin	40	T1a	T1a + T1b + T2		NX	MX	NO	No	NO	No	NO	No			R0	R0	2	Grade 1+2	usual SCC	usual SCC + other	Focal	NO + Focal	absent	non-brisk + absent	non-brisk	non-brisk + absent	non-brisk	non-brisk	non-brisk + absent	non-brisk + absent	3	3	3	>=3	<5	0-4	5	20	wild type	wild type	wild type	wild type	2	3
131	61.7	partial penectomy	No	NO	glans	2	T1a	T1a + T1b + T2		NX	MX	NO	No	NO	No	NO	No			R0	R0	2	Grade 1+2	usual SCC	usual SCC + other	YES	Yes	non-brisk	non-brisk + absent	non-brisk	non-brisk + absent		non-brisk	non-brisk + absent	non-brisk + absent	6		6	>=3	>=5	2025-09-05		2		wild type		wild type	0.5	2
283	64.2	partial penectomy	No	NO	glans	35	T2	T1a + T1b + T2		NX	MX	NO	No	YES	Yes	NO	No		0	R0	R0	2	Grade 1+2	usual SCC	usual SCC + other	YES	Yes	brisk	brisk	brisk	brisk		brisk	brisk	brisk	40	13	26.5	>=3	>=5	>=10	25	15	wild type	wild type	wild type	wild type	0.5	0.5
284	86.2	excision	No	NO	foreskin	10	T1a	T1a + T1b + T2		NX	MX	NO	No	NO	No	NO	No		0	R0	R0	2	Grade 1+2	usual SCC	usual SCC + other	NO	NO + Focal	brisk	brisk	brisk	brisk		brisk	brisk	brisk	0	2	1	<3	<5	0-4	25	30	wild type	wild type	wild type	wild type	0.5	0
285	56	partial penectomy	No	YES	glans	10	T2	T1a + T1b + T2	N123	N1	MX	YES	Yes	YES	Yes	NO	No	5	1	R0	R0	2	Grade 1+2	verrucous	verrucous	Focal	NO + Focal	brisk	brisk	non-brisk	non-brisk + absent	non-brisk	non-brisk	non-brisk + absent	no consent	2	7	4.5	>=3	<5	0-4	10	30	wild type	wild type	wild type	wild type	10	25
286	47.8	circumcision	No	NO	foreskin	12	T1a	T1a + T1b + T2		NX	MX	NO	No	NO	No	NO	No		0	R0	R0	1	Grade 1+2	usual SCC	usual SCC + other	YES	Yes	non-brisk	non-brisk + absent	non-brisk	non-brisk + absent		non-brisk	non-brisk + absent	non-brisk + absent	11	6	8.5	>=3	>=5	2025-09-05	30	60	wild type	wild type	wild type	wild type	2	8
289	80.2	circumcision	No	NO	foreskin	10	T1a	T1a + T1b + T2		NX	MX	NO	No	NO	No	YES	Yes		0	R0	R0	3	Grade 3	basaloid	basaloid + warty + warty-basaloid	NO	NO + Focal	brisk	brisk	non-brisk	non-brisk + absent	non-brisk	non-brisk	non-brisk + absent	no consent	27	8	17.5	>=3	>=5	>=10	10	30	wild type	wild type	wild type	wild type	5	5
291	77.8	partial penectomy	No	YES	glans	45	T1a	T1a + T1b + T2	N0	N0	MX	NO	No	NO	No	NO	No	3	0	R0	R0	1	Grade 1+2	verrucous	verrucous	YES	Yes	non-brisk	non-brisk + absent	non-brisk	non-brisk + absent		non-brisk	non-brisk + absent	non-brisk + absent	0	0	0	<3	<5	0-4	50	10	wild type	wild type	wild type	wild type	0	0
302	35.4	partial penectomy	No	YES	glans	40	T2	T1a + T1b + T2	N0	N0	MX	NO	No	NO	No	NO	No	3	0	R1	R1+2	2	Grade 1+2	usual SCC	usual SCC + other	Focal	NO + Focal	brisk	brisk	brisk	brisk		brisk	brisk	brisk	3	3	3	>=3	<5	0-4	5	2	wild type	wild type	wild type	wild type	15	20
303	75.4	partial penectomy	No	YES	glans	37	T2	T1a + T1b + T2	N0	N0	MX	NO	No	NO	No	YES	Yes	16	0	R0	R0	3	Grade 3	usual SCC	usual SCC + other	YES	Yes	brisk	brisk	brisk	brisk		brisk	brisk	brisk	17	13	15	>=3	>=5	>=10	25	15	wild type	wild type	wild type	wild type	80	70
305	60.1	partial penectomy	No	YES	glans	15	T2	T1a + T1b + T2	N0	N0	MX	YES	Yes	YES	Yes	NO	No	3	0	R0	R0	2	Grade 1+2	usual SCC	usual SCC + other	YES	Yes	brisk	brisk	non-brisk	non-brisk + absent	brisk	brisk	brisk	no consent	4	2	3	>=3	<5	0-4	15	20	wild type	wild type	wild type	wild type	40	70
162	51.4	circumcision	No	NO	foreskin	15	T1a	T1a + T1b + T2		NX	MX	NO	No	NO	No	NO	No			R0	R0	1	Grade 1+2	verrucous	verrucous	YES	Yes	non-brisk	non-brisk + absent	non-brisk	non-brisk + absent		non-brisk	non-brisk + absent	non-brisk + absent	1	0	0.5	<3	<5	0-4	2	2	wild type	wild type	wild type	wild type	5	10
142	60.1	excision	No	NO	glans	15	TX			NX	MX	NO	No	NO	No	NO	No			R1	R1+2	2	Grade 1+2	usual SCC	usual SCC + other	YES	Yes	brisk	brisk	brisk	brisk		brisk	brisk	brisk	2	1	1.5	<3	<5	0-4	70	70	wild type	wild type	wild type	wild type	5	7
221	50.8	total penectomy	No	NO	multiple/other	180	T3	T3 + T4	N123	N1	MX	YES	Yes	YES	Yes	N/A	No			R2	R1+2	3	Grade 3	usual SCC	usual SCC + other	YES	Yes	non-brisk	non-brisk + absent	brisk	brisk	non-brisk	non-brisk	non-brisk + absent	no consent	22	15	18.5	>=3	>=5	>=10	90	90	mutated (positive)	mutated (positive)	mutated (positive + negative)	mutated (positive + negative)	7	20
181	77.9	circumcision	No	NO	foreskin	28	T1b	T1a + T1b + T2		NX	MX	NO	No	NO	No	NO	No			R0	R0	3	Grade 3	usual SCC	usual SCC + other	Focal	NO + Focal	brisk	brisk	brisk	brisk		brisk	brisk	brisk	4	2	3	>=3	<5	0-4	30	15	wild type	wild type	wild type	wild type	5	15
183	67.8	partial penectomy	No	NO	glans	17	T2	T1a + T1b + T2		NX	MX	NO	No	NO	No	NO	No			R0	R0	1	Grade 1+2	usual SCC	usual SCC + other	YES	Yes	non-brisk	non-brisk + absent	brisk	brisk	non-brisk	non-brisk	non-brisk + absent	no consent	3	1	2	<3	<5	0-4	10	10	wild type	wild type	wild type	wild type	0.5	0.5
185	83.8	partial penectomy	No	NO	glans	17	T2	T1a + T1b + T2		NX	MX	NO	No	NO	No	NO	No			R1	R1+2	2	Grade 1+2	usual SCC	usual SCC + other	Focal	NO + Focal	brisk	brisk	brisk	brisk		brisk	brisk	brisk	1	1	1	<3	<5	0-4	5	3	wild type	wild type	wild type	wild type	5	0
188	62.6	partial penectomy	No	NO	glans	30	T3	T3 + T4		NX	MX	NO	No	NO	No	NO	No			unknown	R1+2	1	Grade 1+2	verrucous	verrucous	YES	Yes	non-brisk	non-brisk + absent	brisk	brisk	non-brisk	non-brisk	non-brisk + absent	no consent	1	1	1	<3	<5	0-4	5	10	wild type	wild type	wild type	wild type	0	0
241	80	total penectomy	No	NO	foreskin	60	T3	T3 + T4		NX	MX	NO	No	YES	Yes	NO	No			R0	R0	3	Grade 3	usual SCC	usual SCC + other	YES	Yes	non-brisk	non-brisk + absent	brisk	brisk	non-brisk	non-brisk	non-brisk + absent	no consent	12	8	10	>=3	>=5	>=10	40	35	wild type	wild type	wild type	wild type	10	3
306	71.3	excision	No	YES	glans	40	T3	T3 + T4	N0	N0	MX	YES	Yes	NO	No	NO	No	6	0	R0	R0	2	Grade 1+2	usual SCC	usual SCC + other	Focal	NO + Focal	brisk	brisk	non-brisk	non-brisk + absent	brisk	brisk	brisk	no consent	9	2	5.5	>=3	>=5	2025-09-05	30	20	wild type	wild type	wild type	wild type	1	0
307	67.7	partial penectomy	No	YES	glans	40	T2	T1a + T1b + T2	N123	N3	MX	YES	Yes	NO	No	NO	No	24	2	R0	R0	3	Grade 3	usual SCC	usual SCC + other	NO	NO + Focal	non-brisk	non-brisk + absent	non-brisk	non-brisk + absent		non-brisk	non-brisk + absent	non-brisk + absent	24	7	15.5	>=3	>=5	>=10	25	40	wild type	wild type	wild type	wild type	25	30
309	57.4	circumcision	No	NO	foreskin	13	T1a	T1a + T1b + T2		NX	MX	NO	No	NO	No	NO	No		0	R1	R1+2	1	Grade 1+2	verrucous	verrucous	YES	Yes	non-brisk	non-brisk + absent	non-brisk	non-brisk + absent		non-brisk	non-brisk + absent	non-brisk + absent	3	1	2	<3	<5	0-4	5	5	wild type	wild type	wild type	wild type	0	0
310	53.1	partial penectomy	No	YES	foreskin	40	T1b	T1a + T1b + T2	N0	N0	MX	YES	Yes	NO	No	NO	No	1	0	R0	R0	2	Grade 1+2	basaloid	basaloid + warty + warty-basaloid	NO	NO + Focal	brisk	brisk	brisk	brisk		brisk	brisk	brisk	6	2	4	>=3	<5	0-4	15	15	wild type	wild type	wild type	wild type	6	10
311	81.5	circumcision	No	NO	foreskin	13	T1b	T1a + T1b + T2		NX	MX	NO	No	NO	No	NO	No		0	R0	R0	3	Grade 3	usual SCC	usual SCC + other	Focal	NO + Focal	brisk	brisk	brisk	brisk		brisk	brisk	brisk	2	2	2	<3	<5	0-4	15	35	wild type	wild type	wild type	wild type	5	10
312	56.2	excision	No	YES	glans	8	T1b	T1a + T1b + T2	N0	N0	MX	NO	No	NO	No	NO	No	9	0	R0	R0	3	Grade 3	warty-basaloid	basaloid + warty + warty-basaloid	NO	NO + Focal	brisk	brisk	non-brisk	non-brisk + absent	brisk	brisk	brisk	no consent	2	1	1.5	<3	<5	0-4	20	30	wild type	wild type	wild type	wild type	0.5	0
314	54.5	excision	No	NO	foreskin	16	T1a	T1a + T1b + T2		NX	MX	NO	No	NO	No	NO	No			R0	R0	1	Grade 1+2	verrucous	verrucous	YES	Yes	brisk	brisk	brisk	brisk		brisk	brisk	brisk	0	1	0.5	<3	<5	0-4	10	2	wild type	wild type	wild type	wild type	0	2
243	77.3	partial penectomy	No	NO	glans	28	T3	T3 + T4		NX	MX	YES	Yes	YES	Yes	NO	No			R0	R0	3	Grade 3	usual SCC	usual SCC + other	NO	NO + Focal	non-brisk	non-brisk + absent	non-brisk	non-brisk + absent		non-brisk	non-brisk + absent	non-brisk + absent	15	20	17.5	>=3	>=5	>=10	40	40	wild type	wild type	wild type	wild type	10	30
315	70.1	excision	No	NO	multiple/other	20	T1a	T1a + T1b + T2		NX	MX	NO	No	NO	No	NO	No		3	R1	R1+2	2	Grade 1+2	usual SCC	usual SCC + other	YES	Yes	brisk	brisk	non-brisk	non-brisk + absent	brisk	brisk	brisk	no consent	24	8	16	>=3	>=5	>=10	20	25	wild type	wild type	wild type	wild type	10	20
422	66.3	partial penectomy	No	YES	multiple/other	50	T2	T1a + T1b + T2	N123	N1	MX	YES	Yes	NO	No	NO	No	14	1	R0	R0	2	Grade 1+2	warty-basaloid	basaloid + warty + warty-basaloid	YES	Yes	brisk	brisk	non-brisk	non-brisk + absent	brisk	brisk	brisk	no consent	9	5	7	>=3	>=5	2025-09-05	20	20	wild type	wild type	wild type	wild type	0.5	0.5
423	76.6	partial penectomy	No	YES	glans	35	T3	T3 + T4	N123	N2	M0	YES	Yes	YES	Yes	NO	No	13	3	R0	R0	2	Grade 1+2	usual SCC	usual SCC + other	YES	Yes	non-brisk	non-brisk + absent	non-brisk	non-brisk + absent		non-brisk	non-brisk + absent	non-brisk + absent	15	11	13	>=3	>=5	>=10	20	35	wild type	wild type	wild type	wild type	5	15
425	36.8	excision	No	YES	glans	8	T1a	T1a + T1b + T2	N0	N0	M0	NO	No	NO	No	NO	No	4	0	R1	R1+2	2	Grade 1+2	usual SCC	usual SCC + other	YES	Yes	brisk	brisk	brisk	brisk		brisk	brisk	brisk	2	1	1.5	<3	<5	0-4	30	15	wild type	wild type	wild type	wild type	25	50
430	59.8	partial penectomy	No	YES	foreskin	8	T1a	T1a + T1b + T2	N0	N0	MX	NO	No	NO	No	NO	No	6	0	R0	R0	1	Grade 1+2	usual SCC	usual SCC + other	Focal	NO + Focal	non-brisk	non-brisk + absent	non-brisk	non-brisk + absent		non-brisk	non-brisk + absent	non-brisk + absent	3	2	2.5	<3	<5	0-4	15	5	wild type	wild type	wild type	wild type	2	3
434	37.7	total penectomy	No	NO	multiple/other		T2	T1a + T1b + T2		NX	MX	NO	No	NO	No	NO	No			R0	R0	1	Grade 1+2	papillary	usual SCC + other	YES	Yes	non-brisk	non-brisk + absent	non-brisk	non-brisk + absent		non-brisk	non-brisk + absent	non-brisk + absent	0	0	0	<3	<5	0-4	40	15	wild type	wild type	wild type	wild type	0	3
447	67.9	partial penectomy	No	NO	glans	45	T1a	T1a + T1b + T2		NX	MX	NO	No	NO	No	NO	No		0	R0	R0	2	Grade 1+2	verrucous	verrucous	YES	Yes	non-brisk	non-brisk + absent	non-brisk	non-brisk + absent		non-brisk	non-brisk + absent	non-brisk + absent	0	0	0	<3	<5	0-4	20	25	wild type	wild type	wild type	wild type	5	2
450	75.4	excision	No		foreskin	32	T1a	T1a + T1b + T2		NX	MX	NO	No	NO	No	NO	No			R0	R0	2	Grade 1+2	usual SCC	usual SCC + other	YES	Yes	non-brisk	non-brisk + absent	non-brisk	non-brisk + absent		non-brisk	non-brisk + absent	non-brisk + absent	3	2	2.5	<3	<5	0-4	60	20	wild type	wild type	wild type	wild type	40	90
103	79.8	partial penectomy	No	NO	glans	27	T3	T3 + T4		NX	MX	YES	Yes	NO	No	YES	Yes			R0	R0	3	Grade 3	basaloid	basaloid + warty + warty-basaloid	Focal	NO + Focal	non-brisk	non-brisk + absent	brisk	brisk	non-brisk	non-brisk	non-brisk + absent	no consent	13	9	11	>=3	>=5	>=10	25	35	wild type	wild type	wild type	wild type	5	15
104	73.8	partial penectomy	No	NO	glans		T1a	T1a + T1b + T2		NX	MX	NO	No	NO	No	NO	No			R0	R0	1	Grade 1+2	usual SCC	usual SCC + other	NO	NO + Focal	brisk	brisk	brisk	brisk		brisk	brisk	brisk	2	2	2	<3	<5	0-4		10	wild type	wild type	wild type	wild type	0.5	0
107	69.3	partial penectomy	No	YES	glans	55	T2	T1a + T1b + T2	N0	N0	MX	NO	No	NO	No	NO	No	15	0	R0	R0	1	Grade 1+2	usual SCC	usual SCC + other			non-brisk	non-brisk + absent	non-brisk	non-brisk + absent		non-brisk	non-brisk + absent	non-brisk + absent	4	4	4	>=3	<5	0-4	60	20	mutated (positive)	mutated (positive)	mutated (positive + negative)	mutated (positive + negative)	0	0
124	36.4	total penectomy	No	YES	glans	40	T3	T3 + T4	N123	N3	MX	YES	Yes	NO	No	NO	No	4	3	R1	R1+2	2	Grade 1+2	usual SCC	usual SCC + other	NO	NO + Focal	non-brisk	non-brisk + absent	non-brisk	non-brisk + absent		non-brisk	non-brisk + absent	non-brisk + absent	22	15	18.5	>=3	>=5	>=10	90	95	mutated (positive)	mutated (positive)	mutated (positive + negative)	mutated (positive + negative)	0.5	5
126	76.4	biopsy	No	NO	foreskin	22	T1b	T1a + T1b + T2		NX	MX	YES	Yes	YES	Yes	NO	No			R1	R1+2	3	Grade 3	usual SCC	usual SCC + other	Focal	NO + Focal	brisk	brisk	non-brisk	non-brisk + absent	non-brisk	non-brisk	non-brisk + absent	no consent	5		5	>=3	>=5	2025-09-05	60	60	wild type	wild type	wild type	wild type	20	30
127	70.3	circumcision	No	YES	foreskin	30	T1b	T1a + T1b + T2	N0	N0	MX	NO	No	NO	No	NO	No	38	0	R1	R1+2	3	Grade 3	usual SCC	usual SCC + other			brisk	brisk	non-brisk	non-brisk + absent	non-brisk	non-brisk	non-brisk + absent	no consent	7	6	6.5	>=3	>=5	2025-09-05	75	25	wild type	wild type	wild type	wild type	80	40
129	74.9	circumcision	No	YES		25	T1a	T1a + T1b + T2	N123	N1	MX	NO	No	NO	No	NO	No	1	18	R0	R0	2	Grade 1+2	usual SCC	usual SCC + other			brisk	brisk	non-brisk	non-brisk + absent	brisk	brisk	brisk	no consent	6	4	5	>=3	>=5	2025-09-05	5	10	wild type	wild type	wild type	wild type	30	35
134	71	partial penectomy	No	NO	glans	10	T1a	T1a + T1b + T2		NX	MX	NO	No	NO	No	NO	No					2	Grade 1+2	usual SCC	usual SCC + other	NO	NO + Focal	brisk	brisk	brisk	brisk		brisk	brisk	brisk	1	2	1.5	<3	<5	0-4	2	1	wild type	wild type	wild type	wild type	0.5	0
454	77.5	partial penectomy	No	NO	glans	20	T1a	T1a + T1b + T2		NX	MX	NO	No	NO	No	NO	No			R0	R0	1	Grade 1+2	verrucous	verrucous	YES	Yes	non-brisk	non-brisk + absent	brisk	brisk	non-brisk	non-brisk	non-brisk + absent	no consent	0	0	0	<3	<5	0-4	20	10	wild type	wild type	wild type	wild type	0.5	1
429	58.4	circumcision	No	NO	foreskin	22	T1b	T1a + T1b + T2		NX	MX	YES	Yes	NO	No	NO	No			R0	R0	3	Grade 3	basaloid	basaloid + warty + warty-basaloid	NO	NO + Focal	non-brisk	non-brisk + absent	brisk	brisk	non-brisk	non-brisk	non-brisk + absent	no consent	13	6	9.5	>=3	>=5	2025-09-05	15	20	wild type	wild type	wild type	wild type	0.5	0
449	52.7	total penectomy	No	YES	glans	50	T2	T1a + T1b + T2	N123	N2	MX	YES	Yes	NO	No	YES	Yes	6	4	R0	R0	3	Grade 3	usual SCC	usual SCC + other	YES	Yes	non-brisk	non-brisk + absent	non-brisk	non-brisk + absent		non-brisk	non-brisk + absent	non-brisk + absent	12	10	11	>=3	>=5	>=10	15	20	wild type	wild type	wild type	wild type	1	10
23	72.3	partial penectomy	No	NO	glans	20	T2	T1a + T1b + T2		NX	MX	NO	No	NO	No	NO	No			R0	R0	3	Grade 3	usual SCC	usual SCC + other	YES	Yes	non-brisk	non-brisk + absent	non-brisk	non-brisk + absent		non-brisk	non-brisk + absent	non-brisk + absent	10	5	7.5	>=3	>=5	2025-09-05	5	10	wild type	wild type	wild type	wild type	0.5	3
24	74.5	partial penectomy	No	NO	foreskin	20	T1a	T1a + T1b + T2		NX	MX	NO	No	NO	No	NO	No			R1	R1+2	2	Grade 1+2	usual SCC	usual SCC + other	YES	Yes	brisk	brisk	non-brisk	non-brisk + absent	brisk	brisk	brisk	no consent	4	2	3	>=3	<5	0-4	80	75	mutated (positive)	mutated (positive)	mutated (positive + negative)	mutated (positive + negative)	50	40
25	53.6	circumcision	No	NO	foreskin	20	T1a	T1a + T1b + T2		NX	MX	NO	No	NO	No	NO	No			R1	R1+2	2	Grade 1+2	usual SCC	usual SCC + other	YES	Yes	brisk	brisk	brisk	brisk		brisk	brisk	brisk	9	4	6.5	>=3	>=5	2025-09-05	5	15	wild type	wild type	wild type	wild type	0	0
42	81.7	partial penectomy	No	NO	glans	15	T1a	T1a + T1b + T2		NX	MX	NO	No	NO	No	NO	No			R0	R0	1	Grade 1+2	usual SCC	usual SCC + other	NO	NO + Focal	brisk	brisk	brisk	brisk		brisk	brisk	brisk	0	0	0	<3	<5	0-4	10	5	wild type	wild type	wild type	wild type	60	85
61	85.9	partial penectomy	No	NO	glans		T2	T1a + T1b + T2		NX	MX	NO	No	NO	No	NO	No			R0	R0	1	Grade 1+2	usual SCC	usual SCC + other	YES	Yes	brisk	brisk	non-brisk	non-brisk + absent	non-brisk	non-brisk	non-brisk + absent	no consent	4	1	2.5	<3	<5	0-4	80	50	mutated (positive)	mutated (negative)	mutated (positive + negative)	mutated (positive + negative)	0	0
102	82.8	partial penectomy	No	NO	glans	17	T1a	T1a + T1b + T2		NX	MX	NO	No	NO	No	NO	No			R0	R0	1	Grade 1+2	verrucous	verrucous	YES	Yes	non-brisk	non-brisk + absent	non-brisk	non-brisk + absent		non-brisk	non-brisk + absent	non-brisk + absent	2	1	1.5	<3	<5	0-4	50	60	wild type	wild type	wild type	wild type	0	0
110	82.6	partial penectomy	No	YES	glans	8	T2	T1a + T1b + T2	N123	N1	MX	NO	No	NO	No	NO	No	1	1	R2	R1+2	3	Grade 3	usual SCC	usual SCC + other	NO	NO + Focal	brisk	brisk	brisk	brisk		brisk	brisk	brisk	14	6	10	>=3	>=5	>=10	70	20	wild type	wild type	wild type	wild type	90	90
112	54.4	partial penectomy	No	NO	glans	6	T1a	T1a + T1b + T2		NX	MX	NO	No	NO	No	YES	Yes			R0	R0	2	Grade 1+2	usual SCC	usual SCC + other	NO	NO + Focal	non-brisk	non-brisk + absent	non-brisk	non-brisk + absent		non-brisk	non-brisk + absent	non-brisk + absent	1	0	0.5	<3	<5	0-4	20	20	wild type	wild type	wild type	wild type	30	15
121	90.8	partial penectomy	No	NO		25	T2	T1a + T1b + T2		NX	MX	YES	Yes	NO	No	NO	No			R0	R0	3	Grade 3	usual SCC	usual SCC + other	YES	Yes	non-brisk	non-brisk + absent	non-brisk	non-brisk + absent		non-brisk	non-brisk + absent	non-brisk + absent	6	6	6	>=3	>=5	2025-09-05	70	50	wild type	wild type	wild type	wild type	0	0
123	54.2	partial penectomy	No	NO		22	T1a	T1a + T1b + T2		NX	MX	NO	No	NO	No	NO	No			R1	R1+2	1	Grade 1+2	warty	basaloid + warty + warty-basaloid	YES	Yes	non-brisk	non-brisk + absent	non-brisk	non-brisk + absent		non-brisk	non-brisk + absent	non-brisk + absent	0	0	0	<3	<5	0-4	2	2	wild type	wild type	wild type	wild type	0	0
130	78.4	total penectomy	No	NO	glans	45	T3	T3 + T4		NX	MX	NO	No	NO	No	NO	No			R0	R0	2	Grade 1+2	verrucous	verrucous	Focal	NO + Focal	non-brisk	non-brisk + absent	non-brisk	non-brisk + absent		non-brisk	non-brisk + absent	non-brisk + absent	2	2	2	<3	<5	0-4	10	50	wild type	wild type	wild type	wild type	2	30
133	58.1	excision	No	NO	glans	9	T1b	T1a + T1b + T2		NX	MX	NO	No	NO	No	YES	Yes			R1	R1+2	3	Grade 3	basaloid	basaloid + warty + warty-basaloid	N/A		absent	non-brisk + absent	absent	non-brisk + absent		absent	non-brisk + absent	non-brisk + absent	4		4	>=3	<5	0-4	10	15	wild type	wild type	wild type	wild type	0	0
141	73.5	partial penectomy	No	NO	glans	27	T3	T3 + T4	N123	N1	M1	YES	Yes	YES	Yes	NO	No			R0	R0	3	Grade 3	usual SCC	usual SCC + other	NO	NO + Focal	non-brisk	non-brisk + absent	non-brisk	non-brisk + absent		non-brisk	non-brisk + absent	non-brisk + absent	7	2	4.5	>=3	<5	0-4	70	80	wild type	wild type	wild type	wild type	100	90
143	82	biopsy	No	NO	multiple/other		T2	T1a + T1b + T2	N123	N3		YES	Yes	YES	Yes					R1	R1+2	3	Grade 3	usual SCC	usual SCC + other			non-brisk	non-brisk + absent	non-brisk	non-brisk + absent		non-brisk	non-brisk + absent	non-brisk + absent	9		9	>=3	>=5	2025-09-05	80	90	wild type	wild type	wild type	wild type	60	80
428	78.5	excision	No	NO	glans		T1a	T1a + T1b + T2		NX	M0	NO	No	NO	No	NO	No			R0	R0	1	Grade 1+2	usual SCC	usual SCC + other	YES	Yes	non-brisk	non-brisk + absent	absent	non-brisk + absent	absent	absent	non-brisk + absent	non-brisk + absent	2	1	1.5	<3	<5	0-4	20	20	wild type	wild type	wild type	wild type	30	4
445	50.5	partial penectomy	No	YES	glans	32	T2	T1a + T1b + T2	N123	N1	MX	YES	Yes	NO	No	NO	No	25	3	R0	R0	3	Grade 3	usual SCC	usual SCC + other	Focal	NO + Focal	brisk	brisk	brisk	brisk		brisk	brisk	brisk	25	20	22.5	>=3	>=5	>=10	90	60	mutated (positive)	mutated (positive)	mutated (positive + negative)	mutated (positive + negative)	12	20
451	72.4	other/N/A	No	NO	glans		T2	T1a + T1b + T2		NX	MX	YES	Yes	YES	Yes	NO	No			unknown	R1+2	3	Grade 3	basaloid	basaloid + warty + warty-basaloid	NO	NO + Focal	non-brisk	non-brisk + absent	absent	non-brisk + absent	absent	absent	non-brisk + absent	non-brisk + absent	7	4	5.5	>=3	>=5	2025-09-05	10	40	wild type	wild type	wild type	wild type	2	2
452	81.6	biopsy	No	NO	glans	50	T3	T3 + T4		NX	MX	NO	No	NO	No	NO	No			R2	R1+2	3	Grade 3	usual SCC	usual SCC + other	Focal	NO + Focal	non-brisk	non-brisk + absent	non-brisk	non-brisk + absent		non-brisk	non-brisk + absent	non-brisk + absent	2	3	2.5	<3	<5	0-4	5	2	wild type	wild type	wild type	wild type	0	0
62	79.3	partial penectomy	No	NO	glans	38	T2	T1a + T1b + T2		NX	MX	NO	No	YES	Yes	NO	No			R0	R0	2	Grade 1+2	usual SCC	usual SCC + other	NO	NO + Focal	brisk	brisk	non-brisk	non-brisk + absent	brisk	brisk	brisk	no consent	4	6	5	>=3	>=5	2025-09-05	5	15	wild type	wild type	wild type	wild type	80	5
542	83.2	circumcision	No	NO	foreskin	35	Tis			NX	MX	YES	Yes	NO	No	NO	No			R0	R0	2	Grade 1+2	usual SCC	usual SCC + other	NO	NO + Focal	non-brisk	non-brisk + absent	brisk	brisk	non-brisk	non-brisk	non-brisk + absent	no consent	0	1	0.5	<3	<5	0-4	30	20	wild type	wild type	wild type	wild type	10	35
563	71.9	partial penectomy	No	NO	glans	13	T1a	T1a + T1b + T2		NX	MX	NO	No	NO	No	NO	No			R0	R0	3	Grade 3	usual SCC	usual SCC + other	NO	NO + Focal	brisk	brisk	brisk	brisk		brisk	brisk	brisk	3	3	3	>=3	<5	0-4	15	15	wild type	wild type	wild type	wild type	0	0
565	37	biopsy	No	NO	foreskin	2	T1a	T1a + T1b + T2		NX	MX	NO	No	NO	No	NO	No			R0	R0	2	Grade 1+2	usual SCC	usual SCC + other	YES	Yes	brisk	brisk	brisk	brisk		brisk	brisk	brisk	15	4	9.5	>=3	>=5	2025-09-05	95	85	mutated (positive)	mutated (positive)	mutated (positive + negative)	mutated (positive + negative)	2	3
623	72.6	metastasectomy	No	YES	multiple/other		T2	T1a + T1b + T2	N123	N1	MX	N/A	No	N/A	No	N/A	No	2	1	R0	R0	2	Grade 1+2	usual SCC	usual SCC + other	YES	Yes	N/A	non-brisk + absent	non-brisk	non-brisk + absent		N/A	non-brisk + absent	non-brisk + absent		9	9	>=3	>=5	2025-09-05	0	0	mutated (negative)	mutated (negative)	mutated (positive + negative)	mutated (positive + negative)	0.5	5
641	68.5	biopsy	No	NO	multiple/other	5	T1a	T1a + T1b + T2		NX	MX	NO	No	NO	No	NO	No			R1	R1+2	2	Grade 1+2	warty	basaloid + warty + warty-basaloid	NO	NO + Focal	brisk	brisk	brisk	brisk		brisk	brisk	brisk	0	0	0	<3	<5	0-4	30	40	wild type	wild type	wild type	wild type	0	0
443	70.6	partial penectomy	No	YES	multiple/other	16	T1a	T1a + T1b + T2	N0	N0	MX	NO	No	NO	No			6	0	R0	R0	2	Grade 1+2	usual SCC	usual SCC + other	YES	Yes	non-brisk	non-brisk + absent	non-brisk	non-brisk + absent		non-brisk	non-brisk + absent	non-brisk + absent	2	4	3	>=3	<5	0-4	5	10	wild type	wild type	wild type	wild type	0	0
424	71.3	partial penectomy	No	YES	glans	18	T2	T1a + T1b + T2	N0	N0	M0	NO	No	NO	No	NO	No	3	0	R0	R0	1	Grade 1+2	usual SCC	usual SCC + other	NO	NO + Focal	brisk	brisk	brisk	brisk		brisk	brisk	brisk	0	1	0.5	<3	<5	0-4	2	2	wild type	wild type	wild type	wild type	20	25
426	67.2	partial penectomy	No	YES	glans	30	T2	T1a + T1b + T2	N0	N0	M0	NO	No	NO	No	NO	No	5	0	R0	R0	2	Grade 1+2	usual SCC	usual SCC + other	NO	NO + Focal	brisk	brisk	brisk	brisk		brisk	brisk	brisk	0	2	1	<3	<5	0-4	40	10	wild type	wild type	wild type	wild type	55	85
432	82.9	partial penectomy	No	NO	glans		T2	T1a + T1b + T2		NX	MX	NO	No	NO	No	NO	No			R0	R0	3	Grade 3	basaloid	basaloid + warty + warty-basaloid	NO	NO + Focal	brisk	brisk	brisk	brisk		brisk	brisk	brisk	0	1	0.5	<3	<5	0-4	10	15	wild type	wild type	wild type	wild type	0.5	0
321	66	partial penectomy	No	YES	shaft	60	T3	T3 + T4	N0	N0	MX	YES	Yes	NO	No	NO	No	9	0	R0	R0	2	Grade 1+2	basaloid	basaloid + warty + warty-basaloid	NO	NO + Focal	brisk	brisk	non-brisk	non-brisk + absent	non-brisk	non-brisk	non-brisk + absent	no consent	5	3	4	>=3	<5	0-4	15	10	wild type	wild type	wild type	wild type	5	7
622	48.5	circumcision	No	NO	foreskin	15	T1a	T1a + T1b + T2		NX	MX	NO	No	NO	No	NO	No			R0	R0	1	Grade 1+2	papillary	usual SCC + other	YES	Yes	non-brisk	non-brisk + absent	brisk	brisk	brisk	brisk	brisk	no consent	3	2	2.5	<3	<5	0-4	40	15	wild type	wild type	wild type	wild type	0	0
109	74.7	total penectomy	No	NO	glans	35	T2	T1a + T1b + T2		NX	MX	YES	Yes	YES	Yes	YES	Yes			R0	R0	2	Grade 1+2	usual SCC	usual SCC + other	YES	Yes	absent	non-brisk + absent	non-brisk	non-brisk + absent	non-brisk	non-brisk	non-brisk + absent	non-brisk + absent	22	18	20	>=3	>=5	>=10	90	85	mutated (positive)	mutated (positive)	mutated (positive + negative)	mutated (positive + negative)	0	0
106	63	total penectomy	No	NO		82	T3	T3 + T4		NX	MX	YES	Yes	NO	No	NO	No			R0	R0	3	Grade 3	usual SCC	usual SCC + other	YES	Yes	non-brisk	non-brisk + absent	non-brisk	non-brisk + absent		non-brisk	non-brisk + absent	non-brisk + absent	6	4	5	>=3	>=5	2025-09-05	5	5	wild type	wild type	wild type	wild type	0.5	2
685	55.9	excision	No	NO	foreskin	17	T1a	T1a + T1b + T2		NX	MX	NO	No	NO	No	NO	No			R0	R0	2	Grade 1+2	usual SCC	usual SCC + other	NO	NO + Focal	non-brisk	non-brisk + absent	brisk	brisk	non-brisk	non-brisk	non-brisk + absent	no consent	0	0	0	<3	<5	0-4	70	60	wild type	wild type	wild type	wild type	10	15
64	78.5	partial penectomy	No	NO	glans	68	T3	T3 + T4		NX	MX	NO	No	NO	No	NO	No			R0	R0	1	Grade 1+2	usual SCC	usual SCC + other	YES	Yes	brisk	brisk	non-brisk	non-brisk + absent	non-brisk	non-brisk	non-brisk + absent	no consent	6	8	7	>=3	>=5	2025-09-05	90	80	mutated (positive)	mutated (positive)	mutated (positive + negative)	mutated (positive + negative)	0.5	1
522	81.5	metastasectomy	Yes	YES	multiple/other	55	TX		N123	N1	M1							1	1			2	Grade 1+2	usual SCC	usual SCC + other	NO	NO + Focal	N/A	non-brisk + absent	brisk	brisk		N/A	non-brisk + absent	no consent		12	12	>=3	>=5	>=10	100	80	mutated (positive)	mutated (positive)	mutated (positive + negative)	mutated (positive + negative)	10	20
561	47.3	partial penectomy	No	NO	glans	50	T1a	T1a + T1b + T2		NX	MX	NO	No	NO	No	NO	No			R0	R0	2	Grade 1+2	usual SCC	usual SCC + other	YES	Yes	brisk	brisk	brisk	brisk		brisk	brisk	brisk	4	20	12	>=3	>=5	>=10	0	0	mutated (negative)	mutated (negative)	mutated (positive + negative)	mutated (positive + negative)	30	75
582	91.8	partial penectomy	No	NO	glans	4	T1a	T1a + T1b + T2		NX	MX	NO	No	NO	No	YES	Yes			R0	R0	2	Grade 1+2	usual SCC	usual SCC + other	Focal	NO + Focal	non-brisk	non-brisk + absent	non-brisk	non-brisk + absent		non-brisk	non-brisk + absent	non-brisk + absent	17	35	26	>=3	>=5	>=10	0	0	mutated (negative)	mutated (negative)	mutated (positive + negative)	mutated (positive + negative)	2	10
444	52.5	excision	No	NO	foreskin	38	T1a	T1a + T1b + T2		NX	MX	NO	No	NO	No	NO	No			R0	R0	2	Grade 1+2	usual SCC	usual SCC + other	YES	Yes	brisk	brisk	brisk	brisk		brisk	brisk	brisk	11	13	12	>=3	>=5	>=10	20	15	wild type	wild type	wild type	wild type	0	0
163	33.3	circumcision	No	NO	foreskin	23	T1a	T1a + T1b + T2		NX	MX	NO	No	NO	No	NO	No			R0	R0	1	Grade 1+2	papillary	usual SCC + other	NO	NO + Focal	brisk	brisk	brisk	brisk		brisk	brisk	brisk	3	1	2	<3	<5	0-4	80	60	wild type	wild type	wild type	wild type	20	60
290	49.1	partial penectomy	No	NO	glans	12	T1a	T1a + T1b + T2		NX	MX	NO	No	NO	No	NO	No		0	R1	R1+2	1	Grade 1+2	verrucous	verrucous	Focal	NO + Focal	non-brisk	non-brisk + absent	non-brisk	non-brisk + absent		non-brisk	non-brisk + absent	non-brisk + absent	0	2	1	<3	<5	0-4	15	7	wild type	wild type	wild type	wild type	0.5	0
246	76.8	total penectomy	No	YES	glans	72	T3	T3 + T4	N123	N1	MX	YES	Yes	YES	Yes	NO	No	5	2	R0	R0	3	Grade 3	usual SCC	usual SCC + other	NO	NO + Focal	non-brisk	non-brisk + absent	non-brisk	non-brisk + absent		non-brisk	non-brisk + absent	non-brisk + absent	6	6	6	>=3	>=5	2025-09-05	2	1	wild type	wild type	wild type	wild type	5	20
481	70.7	partial penectomy	No	NO	glans	42	T2	T1a + T1b + T2		NX	MX	NO	No	YES	Yes	NO	No			R0	R0	2	Grade 1+2	usual SCC	usual SCC + other	YES	Yes	brisk	brisk	brisk	brisk		brisk	brisk	brisk	6	4	5	>=3	>=5	2025-09-05	0	0	mutated (negative)	mutated (negative)	mutated (positive + negative)	mutated (positive + negative)	25	60
482	69	circumcision	No	NO	foreskin	45	T1b	T1a + T1b + T2		NX	MX	NO	No	NO	No	NO	No			R0	R0	2	Grade 1+2	usual SCC	usual SCC + other	Focal	NO + Focal	non-brisk	non-brisk + absent	brisk	brisk	non-brisk	non-brisk	non-brisk + absent	no consent	2	0	1	<3	<5	0-4	70	70	wild type	wild type	wild type	wild type	10	50
483	70.3	partial penectomy	No	NO	glans	12	T3	T3 + T4		NX	MX	YES	Yes	YES	Yes	YES	Yes			R0	R0	2	Grade 1+2	pseudoglandular	usual SCC + other	NO	NO + Focal	non-brisk	non-brisk + absent	non-brisk	non-brisk + absent		non-brisk	non-brisk + absent	non-brisk + absent	43	17	30	>=3	>=5	>=10	95	100	mutated (positive)	mutated (positive)	mutated (positive + negative)	mutated (positive + negative)	0.5	10
521	81.2	circumcision	No	NO	foreskin	11	T1a	T1a + T1b + T2		NX	MX	NO	No	NO	No	NO	No			R0	R0	2	Grade 1+2	usual SCC	usual SCC + other	YES	Yes	brisk	brisk	brisk	brisk		brisk	brisk	brisk	2	2	2	<3	<5	0-4	20	20	wild type	wild type	wild type	wild type	20	40
562	62	total penectomy	No	NO	shaft	55	T4	T3 + T4		NX	MX	YES	Yes	YES	Yes	NO	No			R1	R1+2	3	Grade 3	basaloid	basaloid + warty + warty-basaloid	NO	NO + Focal	non-brisk	non-brisk + absent	non-brisk	non-brisk + absent		non-brisk	non-brisk + absent	non-brisk + absent	5	6	5.5	>=3	>=5	2025-09-05	5	10	wild type	wild type	wild type	wild type	0	2
584	61.5	circumcision	No	NO	glans	28	T1a	T1a + T1b + T2		NX	MX	NO	No	NO	No	NO	No			R1	R1+2	2	Grade 1+2	usual SCC	usual SCC + other	Focal	NO + Focal	non-brisk	non-brisk + absent	non-brisk	non-brisk + absent		non-brisk	non-brisk + absent	non-brisk + absent	3	2	2.5	<3	<5	0-4	10	15	wild type	wild type	wild type	wild type	3	4
642	91.6	partial penectomy	No	NO	glans	40	T1b	T1a + T1b + T2		NX	MX	YES	Yes	NO	No	YES	Yes			R0	R0	2	Grade 1+2	usual SCC	usual SCC + other	NO	NO + Focal	non-brisk	non-brisk + absent	non-brisk	non-brisk + absent		non-brisk	non-brisk + absent	non-brisk + absent	7	7	7	>=3	>=5	2025-09-05	20	40	wild type	wild type	wild type	wild type	0.5	5
662	56.3	partial penectomy	No	NO	glans	50	T1a	T1a + T1b + T2		NX	MX	NO	No	NO	No	NO	No			R0	R0	1	Grade 1+2	verrucous	verrucous	YES	Yes	non-brisk	non-brisk + absent	brisk	brisk		non-brisk	non-brisk + absent	no consent	1	1	1	<3	<5	0-4	20	15	wild type	wild type	wild type	wild type	0.5	0
201	79.1	circumcision	No	NO	foreskin	2	T1a	T1a + T1b + T2		NX	MX	NO	No	NO	No	NO	No			R1	R1+2	1	Grade 1+2	usual SCC	usual SCC + other	NO	NO + Focal	brisk	brisk	non-brisk	non-brisk + absent	non-brisk	non-brisk	non-brisk + absent	no consent	0	0	0	<3	<5	0-4	20	20	wild type	wild type	wild type	wild type	0.5	0
63	56.8	circumcision	No	NO	foreskin		T1a	T1a + T1b + T2		NX	MX	YES	Yes	NO	No	NO	No			R1	R1+2	1	Grade 1+2	usual SCC	usual SCC + other	NO	NO + Focal	brisk	brisk	non-brisk	non-brisk + absent	non-brisk	non-brisk	non-brisk + absent	no consent	0	7	3.5	>=3	<5	0-4	20	10	wild type	wild type	wild type	wild type	0.5	0
781	77.3	excision	No	NO	foreskin	5	T1a	T1a + T1b + T2		NX	MX	NO	No	NO	No	NO	No			R1	R1+2	1	Grade 1+2	verrucous	verrucous	YES	Yes	non-brisk	non-brisk + absent	non-brisk	non-brisk + absent		non-brisk	non-brisk + absent	non-brisk + absent	0	0	0	<3	<5	0-4	20	10	wild type	wild type	wild type	wild type	0	0
83	82.4	partial penectomy	No	NO	glans	40	T1a	T1a + T1b + T2		NX	MX	NO	No	NO	No	NO	No			R0	R0	2	Grade 1+2	warty	basaloid + warty + warty-basaloid	NO	NO + Focal	non-brisk	non-brisk + absent	brisk	brisk	brisk	brisk	brisk	no consent	3	1	2	<3	<5	0-4	5	5	wild type	wild type	wild type	wild type	0.5	5
281	68.1	partial penectomy	No	YES	glans	35	T1a	T1a + T1b + T2	N0	N0	MX	NO	No	NO	No	NO	No	2	0	R1	R1+2	1	Grade 1+2	verrucous	verrucous	YES	Yes	brisk	brisk	brisk	brisk		brisk	brisk	brisk	4	3	3.5	>=3	<5	0-4	20	35	wild type	wild type	wild type	wild type	3	30
564	77.1	partial penectomy	No	NO	glans	60	T3	T3 + T4		NX	MX	YES	Yes	YES	Yes	NO	No			R1	R1+2	2	Grade 1+2	usual SCC	usual SCC + other	NO	NO + Focal	non-brisk	non-brisk + absent	non-brisk	non-brisk + absent		non-brisk	non-brisk + absent	non-brisk + absent	0	1	0.5	<3	<5	0-4	0	0	mutated (negative)	mutated (negative)	mutated (positive + negative)	mutated (positive + negative)	5	10
567	88.9	biopsy	No	NO	glans	5	T1b	T1a + T1b + T2		NX	MX	YES	Yes	NO	No	NO	No			R1	R1+2	2	Grade 1+2	usual SCC	usual SCC + other	NO	NO + Focal	brisk	brisk	brisk	brisk		brisk	brisk	brisk	3	0	1.5	<3	<5	0-4	40	65	wild type	wild type	wild type	wild type	55	60
583	70.8	total penectomy	No	NO	multiple/other	50	T1a	T1a + T1b + T2		NX	MX	NO	No	NO	No	NO	No			R0	R0	1	Grade 1+2	papillary	usual SCC + other	YES	Yes	brisk	brisk	brisk	brisk		brisk	brisk	brisk	0	1	0.5	<3	<5	0-4	20	15	wild type	wild type	wild type	wild type	0	3
601	81.8	biopsy	No	NO	glans	7	T1b	T1a + T1b + T2		NX	MX	NO	No	NO	No	YES	Yes			R0	R0	3	Grade 3	usual SCC	usual SCC + other	NO	NO + Focal	non-brisk	non-brisk + absent	non-brisk	non-brisk + absent		non-brisk	non-brisk + absent	non-brisk + absent	11	9	10	>=3	>=5	>=10	60	60	wild type	wild type	wild type	wild type	2	20
682	80.7	penectomy (unspecified)	No	YES	glans	30	T1b	T1a + T1b + T2	N123	N2	MX	NO	No	YES	Yes	NO	No	6	6	R1	R1+2	3	Grade 3	usual SCC	usual SCC + other	YES	Yes	non-brisk	non-brisk + absent	non-brisk	non-brisk + absent		non-brisk	non-brisk + absent	non-brisk + absent	31	15	23	>=3	>=5	>=10	100	90	mutated (positive)	mutated (positive)	mutated (positive + negative)	mutated (positive + negative)	0	0
683	74.6	circumcision	No	NO	foreskin	30	T1a	T1a + T1b + T2		NX	MX	NO	No	NO	No	NO	No			R0	R0	2	Grade 1+2	warty-basaloid	basaloid + warty + warty-basaloid	NO	NO + Focal	brisk	brisk	brisk	brisk		brisk	brisk	brisk	0	0	0	<3	<5	0-4	50	80	wild type	wild type	wild type	wild type	0	0
689	67.2	partial penectomy	No	YES	glans	45	T1b	T1a + T1b + T2	N0	N0	MX	YES	Yes	YES	Yes	NO	No	4	0	R0	R0	2	Grade 1+2	usual SCC	usual SCC + other	NO	NO + Focal	non-brisk	non-brisk + absent	non-brisk	non-brisk + absent		non-brisk	non-brisk + absent	non-brisk + absent	4	1	2.5	<3	<5	0-4	10	5	wild type	wild type	wild type	wild type	10	20
690	65.2	partial penectomy	No	YES	glans	50	T2	T1a + T1b + T2	N0	N0	M0	YES	Yes	YES	Yes	NO	No	4	0	R0	R0	3	Grade 3	sarcomatoid	usual SCC + other	NO	NO + Focal	non-brisk	non-brisk + absent	non-brisk	non-brisk + absent		non-brisk	non-brisk + absent	non-brisk + absent	9	10	9.5	>=3	>=5	2025-09-05	60	75	wild type	wild type	wild type	wild type	2	30
902	82.1	partial penectomy	No	NO	glans	3	T1a	T1a + T1b + T2		NX	MX	NO	No	NO	No	NO	No			R0	R0	1	Grade 1+2	usual SCC	usual SCC + other	Focal	NO + Focal	brisk	brisk	brisk	brisk		brisk	brisk	brisk	0	0	0	<3	<5	0-4	40	60	wild type	wild type	wild type	wild type	0	0
681	68.7	partial penectomy	No	NO	glans	26	T1b	T1a + T1b + T2		NX	MX	YES	Yes	NO	No	NO	No			R0	R0	2	Grade 1+2	usual SCC	usual SCC + other	Focal	NO + Focal	absent	non-brisk + absent	non-brisk	non-brisk + absent	absent	absent	non-brisk + absent	non-brisk + absent	5	2	3.5	>=3	<5	0-4	30	30	wild type	wild type	wild type	wild type	0.5	3
684	77.2	circumcision	No	NO	foreskin	20	T1b	T1a + T1b + T2		NX	MX	YES	Yes	NO	No	NO	No			R0	R0	2	Grade 1+2	usual SCC	usual SCC + other	YES	Yes	non-brisk	non-brisk + absent	non-brisk	non-brisk + absent		non-brisk	non-brisk + absent	non-brisk + absent	3	5	4	>=3	<5	0-4	80	60	mutated (positive)	mutated (positive)	mutated (positive + negative)	mutated (positive + negative)	0	2
688	67.5	partial penectomy	No	NO	foreskin	60	T1a	T1a + T1b + T2		NX	MX	NO	No	NO	No	NO	No			R0	R0	2	Grade 1+2	usual SCC	usual SCC + other	YES	Yes	non-brisk	non-brisk + absent	non-brisk	non-brisk + absent		non-brisk	non-brisk + absent	non-brisk + absent	6	7	6.5	>=3	>=5	2025-09-05	95	95	mutated (positive)	mutated (positive)	mutated (positive + negative)	mutated (positive + negative)	70	40
701	62.6	partial penectomy	No	NO	glans	20	T2	T1a + T1b + T2		NX	MX	YES	Yes	YES	Yes	YES	Yes			R2	R1+2	3	Grade 3	basaloid	basaloid + warty + warty-basaloid	Focal	NO + Focal	non-brisk	non-brisk + absent				non-brisk	non-brisk + absent	non-brisk + absent	14		14	>=3	>=5	>=10	25	25	wild type	wild type	wild type	wild type	0	0
741	65.5	partial penectomy	No	NO	glans	10	T2	T1a + T1b + T2		NX	MX	YES	Yes	NO	No	YES	Yes			R0	R0	3	Grade 3	basaloid	basaloid + warty + warty-basaloid	Focal	NO + Focal	non-brisk	non-brisk + absent	non-brisk	non-brisk + absent		non-brisk	non-brisk + absent	non-brisk + absent	11	7	9	>=3	>=5	2025-09-05	0	0	mutated (negative)	mutated (negative)	mutated (positive + negative)	mutated (positive + negative)	0	0
446	34.8	total penectomy	No	NO	multiple/other	50	T1a	T1a + T1b + T2		NX	MX	NO	No	NO	No	NO	No			R0	R0	1	Grade 1+2	verrucous	verrucous	YES	Yes	non-brisk	non-brisk + absent	non-brisk	non-brisk + absent		non-brisk	non-brisk + absent	non-brisk + absent	2	1	1.5	<3	<5	0-4	20	10	wild type	wild type	wild type	wild type	0.5	4
441	31.4	circumcision	No	NO	multiple/other		T1a	T1a + T1b + T2		NX	MX	NO	No	NO	No	NO	No			R0	R0	2	Grade 1+2	usual SCC	usual SCC + other	YES	Yes	brisk	brisk	non-brisk	non-brisk + absent	non-brisk	non-brisk	non-brisk + absent	no consent	2	1	1.5	<3	<5	0-4	70	60	wild type	wild type	wild type	wild type	0	2
433	52.9	partial penectomy	No	NO	glans	20	T1a	T1a + T1b + T2		NX	MX	NO	No	NO	No	NO	No			R0	R0	2	Grade 1+2	usual SCC	usual SCC + other	YES	Yes	brisk	brisk	brisk	brisk		brisk	brisk	brisk	7	5	6	>=3	>=5	2025-09-05	50	25	wild type	wild type	wild type	wild type	80	60
304	61.4	excision	No	YES	glans	30	T1a	T1a + T1b + T2	N0	N0	MX	NO	No	NO	No	NO	No	4	0	R1	R1+2	2	Grade 1+2	verrucous	verrucous	YES	Yes	brisk	brisk	brisk	brisk		brisk	brisk	brisk	0	0	0	<3	<5	0-4	30	15	wild type	wild type	wild type	wild type	40	35
761	51.2	excision	No	NO	glans	6	T1a	T1a + T1b + T2		NX	MX	NO	No	NO	No	NO	No			R0	R0	2	Grade 1+2	usual SCC	usual SCC + other	NO	NO + Focal	brisk	brisk	non-brisk	non-brisk + absent	brisk	brisk	brisk	no consent	0	0	0	<3	<5	0-4	50	30	wild type	wild type	wild type	wild type	0	0
101	67.7	partial penectomy	No	NO	glans	40	T1a	T1a + T1b + T2		NX	MX	NO	No	NO	No	NO	No			R1	R1+2	1	Grade 1+2	papillary	usual SCC + other	YES	Yes	non-brisk	non-brisk + absent	absent	non-brisk + absent	non-brisk	non-brisk	non-brisk + absent	non-brisk + absent	0	0	0	<3	<5	0-4
288	63.6	partial penectomy	No	YES	glans	15	T1b	T1a + T1b + T2	N123	N1	MX	YES	Yes	NO	No	NO	No	3	1	R0	R0	3	Grade 3	verrucous	verrucous	Focal	NO + Focal	brisk	brisk	non-brisk	non-brisk + absent	non-brisk	non-brisk	non-brisk + absent	no consent	2	4	3	>=3	<5	0-4	10	15	wild type	wild type	wild type	wild type	10	5
182	41.6	circumcision	No	NO	foreskin	9	T1a	T1a + T1b + T2		NX	MX	NO	No	NO	No	NO	No			R1	R1+2	2	Grade 1+2	usual SCC	usual SCC + other	YES	Yes	non-brisk	non-brisk + absent	non-brisk	non-brisk + absent		non-brisk	non-brisk + absent	non-brisk + absent	10	6	8	>=3	>=5	2025-09-05		60	wild type	wild type	wild type	wild type	10	15
962	68	partial penectomy	No	YES	glans	17	T1a	T1a + T1b + T2	N0	N0	MX	NO	No	NO	No	NO	No	4	0	R0	R0	1	Grade 1+2	verrucous	verrucous	YES	Yes	brisk	brisk	brisk	brisk		brisk	brisk	brisk	1	0	0.5	<3	<5	0-4	15	20	wild type	wild type	wild type	wild type	5	35
963	40.6	partial penectomy	No	NO	glans	25	T3	T3 + T4		NX	MX	NO	No	NO	No	NO	No			R1	R1+2	3	Grade 3	usual SCC	usual SCC + other	Focal	NO + Focal	non-brisk	non-brisk + absent	brisk	brisk	non-brisk	non-brisk	non-brisk + absent	no consent	6	5	5.5	>=3	>=5	2025-09-05	0	0	mutated (negative)	mutated (negative)	mutated (positive + negative)	mutated (positive + negative)	100	90
981	56.8	excision	No	NO	foreskin	10	T1a	T1a + T1b + T2		NX	MX	NO	No	NO	No	NO	No			R0	R0	2	Grade 1+2	usual SCC	usual SCC + other	YES	Yes	brisk	brisk	brisk	brisk		brisk	brisk	brisk	4	2	3	>=3	<5	0-4	50	30	wild type	wild type	wild type	wild type	5	15
921	58.7	partial penectomy	No	NO	glans	25	T1a	T1a + T1b + T2		NX	MX	NO	No	NO	No	NO	No			R0	R0	1	Grade 1+2	verrucous	verrucous	YES	Yes	brisk	brisk	brisk	brisk		brisk	brisk	brisk	1	1	1	<3	<5	0-4	20	25	wild type	wild type	wild type	wild type	0	0
721	63.8	biopsy	No	NO	glans	11	Tis			NX	MX	NO	No	NO	No	NO	No			R0	R0	2	Grade 1+2	usual SCC	usual SCC + other	NO	NO + Focal	non-brisk	non-brisk + absent	brisk	brisk	non-brisk	non-brisk	non-brisk + absent	no consent	0	0	0	<3	<5	0-4	25	20	wild type	wild type	wild type	wild type	20	30
402	73.6	partial penectomy	No	YES	glans	19	T1b	T1a + T1b + T2	N123	N1	MX	YES	Yes	NO	No	YES	Yes	6	1	R0	R0	3	Grade 3	basaloid	basaloid + warty + warty-basaloid	NO	NO + Focal	non-brisk	non-brisk + absent	non-brisk	non-brisk + absent		non-brisk	non-brisk + absent	non-brisk + absent	15	6	10.5	>=3	>=5	>=10	25	20	wild type	wild type	wild type	wild type	0	0
421	77.1	partial penectomy	No	YES	glans	8	T2	T1a + T1b + T2	N123	N2	MX	YES	Yes	NO	No	NO	No	7	4	R1	R1+2	3	Grade 3	basaloid	basaloid + warty + warty-basaloid	NO	NO + Focal	absent	non-brisk + absent	non-brisk	non-brisk + absent	non-brisk	non-brisk	non-brisk + absent	non-brisk + absent	18	24	21	>=3	>=5	>=10	15	20	wild type	wild type	wild type	wild type	15	5
287	44	partial penectomy	No	YES	glans	36	T2	T1a + T1b + T2	N0	N0	MX	YES	Yes	NO	No	NO	No	4	0	R0	R0	3	Grade 3	usual SCC	usual SCC + other	Focal	NO + Focal	brisk	brisk	non-brisk	non-brisk + absent	brisk	brisk	brisk	no consent	15	15	15	>=3	>=5	>=10	20	35	wild type	wild type	wild type	wild type	3	5
128	68.1	circumcision	No	YES	foreskin	27	T1b	T1a + T1b + T2	N0	N0	MX	NO	No	NO	No	NO	No	4	0	R0	R0	3	Grade 3	usual SCC	usual SCC + other			brisk	brisk	brisk	brisk		brisk	brisk	brisk	2	1	1.5	<3	<5	0-4	10	15	wild type	wild type	wild type	wild type	5	0
501	36.2	partial penectomy	No	NO	glans	25	T3	T3 + T4		NX	MX	YES	Yes	YES	Yes	YES	Yes			R0	R0	2	Grade 1+2	usual SCC	usual SCC + other	YES	Yes	brisk	brisk	brisk	brisk		brisk	brisk	brisk	70	76	73	>=3	>=5	>=10	20	30	wild type	wild type	wild type	wild type	0.5	4
541	51.9	partial penectomy	No	NO	glans	33	T1a	T1a + T1b + T2		NX	MX	NO	No	NO	No	NO	No			R0	R0	1	Grade 1+2	verrucous	verrucous	YES	Yes	non-brisk	non-brisk + absent	non-brisk	non-brisk + absent		non-brisk	non-brisk + absent	non-brisk + absent	2	1	1.5	<3	<5	0-4	30	15	wild type	wild type	wild type	wild type	0	0
41	56.4	excision	No	NO	foreskin	13	T1a	T1a + T1b + T2		NX	MX	NO	No	NO	No	NO	No			R1	R1+2	1	Grade 1+2	warty	basaloid + warty + warty-basaloid	YES	Yes	non-brisk	non-brisk + absent	non-brisk	non-brisk + absent		non-brisk	non-brisk + absent	non-brisk + absent	4	3	3.5	>=3	<5	0-4
282	62.3	excision	No	NO	glans	18	T1b	T1a + T1b + T2		NX	MX	YES	Yes	NO	No	NO	No		0	R0	R0	3	Grade 3	usual SCC	usual SCC + other	Focal	NO + Focal	non-brisk	non-brisk + absent	brisk	brisk	non-brisk	non-brisk	non-brisk + absent	no consent	5	3	4	>=3	<5	0-4	40	35	wild type	wild type	wild type	wild type	0	0
661	68.6	biopsy	No	NO	glans	10	T1a	T1a + T1b + T2		NX	MX	NO	No	NO	No	NO	No			R1	R1+2	2	Grade 1+2	usual SCC	usual SCC + other	YES	Yes	non-brisk	non-brisk + absent	non-brisk	non-brisk + absent		non-brisk	non-brisk + absent	non-brisk + absent	2	0	1	<3	<5	0-4	40	40	wild type	wild type	wild type	wild type	0	5
22	48.3	penectomy (unspecified)	No	YES	glans	25	T3	T3 + T4	N0	N0	MX	NO	No	NO	No	NO	No	5	0	R0	R0	2	Grade 1+2	usual SCC	usual SCC + other	YES	Yes	brisk	brisk	non-brisk	non-brisk + absent	brisk	brisk	brisk	no consent	2		2	<3	<5	0-4	90	90	mutated (positive)	mutated (positive)	mutated (positive + negative)	mutated (positive + negative)	70	80
901	58.7	circumcision	No	NO	foreskin	25	T1a	T1a + T1b + T2		NX	MX	NO	No	NO	No	NO	No			R1	R1+2	2	Grade 1+2	usual SCC	usual SCC + other	NO	NO + Focal	brisk	brisk	brisk	brisk		brisk	brisk	brisk	0	2	1	<3	<5	0-4	40	60	wild type	wild type	wild type	wild type	0.5	0
502	61.1	excision	No	NO	shaft	25	T1a	T1a + T1b + T2		NX	MX	NO	No	NO	No	NO	No			R0	R0	1	Grade 1+2	usual SCC	usual SCC + other	YES	Yes	non-brisk	non-brisk + absent	brisk	brisk	non-brisk	non-brisk	non-brisk + absent	no consent	4	2	3	>=3	<5	0-4	10	10	wild type	wild type	wild type	wild type	80	95
313	79.9	partial penectomy	No	YES	glans	23	T2	T1a + T1b + T2	N123	N3	MX	NO	No	NO	No	NO	No	18	3	R0	R0	3	Grade 3	usual SCC	usual SCC + other	YES	Yes	brisk	brisk	brisk	brisk		brisk	brisk	brisk	12	6	9	>=3	>=5	2025-09-05	100	85	mutated (positive)	mutated (positive)	mutated (positive + negative)	mutated (positive + negative)	60	45
132	63.4	partial penectomy	No	NO	glans	24	T1a	T1a + T1b + T2		NX	MX	NO	No	NO	No	NO	No			R0	R0	1	Grade 1+2	verrucous	verrucous	YES	Yes	non-brisk	non-brisk + absent	non-brisk	non-brisk + absent		non-brisk	non-brisk + absent	non-brisk + absent	0	0	0	<3	<5	0-4	5	15	wild type	wild type	wild type	wild type	5	0
431	54.2	total penectomy	No	YES	shaft	70	T3	T3 + T4	N0	N0	MX	NO	No	NO	No	NO	No	10	0	R0	R0	1	Grade 1+2	usual SCC	usual SCC + other	YES	Yes	non-brisk	non-brisk + absent	non-brisk	non-brisk + absent		non-brisk	non-brisk + absent	non-brisk + absent	18	21	19.5	>=3	>=5	>=10	40	50	wild type	wild type	wild type	wild type	0	0
401	65.8	partial penectomy	No	YES	glans	35	T1b	T1a + T1b + T2	N123	N2	MX	NO	No	NO	No	NO	No	19	3	R0	R0	2	Grade 1+2	usual SCC	usual SCC + other	Focal	NO + Focal	brisk	brisk	brisk	brisk		brisk	brisk	brisk	3	4	3.5	>=3	<5	0-4	90	80	mutated (positive)	mutated (positive)	mutated (positive + negative)	mutated (positive + negative)	80	65
111	49.7	partial penectomy	No	YES		40	T2	T1a + T1b + T2	N0	N0	MX	YES	Yes	NO	No	NO	No	4	0	R0	R0	2	Grade 1+2	usual SCC	usual SCC + other	YES	Yes	brisk	brisk	non-brisk	non-brisk + absent	brisk	brisk	brisk	no consent	4	3	3.5	>=3	<5	0-4	20	10	wild type	wild type	wild type	wild type	70	35
187	71.1	total penectomy	No	NO	glans	65	T2	T1a + T1b + T2		NX	MX	NO	No	NO	No	NO	No			R0	R0	3	Grade 3	basaloid	basaloid + warty + warty-basaloid	NO	NO + Focal	non-brisk	non-brisk + absent	non-brisk	non-brisk + absent		non-brisk	non-brisk + absent	non-brisk + absent	4	4	4	>=3	<5	0-4	10	15	wild type	wild type	wild type	wild type	1	0
244	56	excision	No	NO	foreskin	12	T1a	T1a + T1b + T2		NX	MX	NO	No	NO	No	NO	No			R1	R1+2	2	Grade 1+2	usual SCC	usual SCC + other	NO	NO + Focal	brisk	brisk	brisk	brisk		brisk	brisk	brisk	1	1	1	<3	<5	0-4	20	20	wild type	wild type	wild type	wild type	2	2
381	75.8	circumcision	No	NO	foreskin	8	T1a	T1a + T1b + T2		NX	MX	NO	No	NO	No	NO	No			R0	R0	1	Grade 1+2	usual SCC	usual SCC + other	YES	Yes	brisk	brisk	brisk	brisk		brisk	brisk	brisk	0	0	0	<3	<5	0-4	30	25	wild type	wild type	wild type	wild type	7	25
941	67.9	partial penectomy	No	YES	foreskin	50	T2	T1a + T1b + T2	N0	N0	MX	NO	No	NO	No	NO	No	9	0	R0	R0	2	Grade 1+2	usual SCC	usual SCC + other	YES	Yes	non-brisk	non-brisk + absent	non-brisk	non-brisk + absent		non-brisk	non-brisk + absent	non-brisk + absent	28	20	24	>=3	>=5	>=10	100	95	mutated (positive)	mutated (positive)	mutated (positive + negative)	mutated (positive + negative)	3	5
692	82.9	excision	No	NO	glans	7	T1a	T1a + T1b + T2		NX	MX	NO	No	NO	No	NO	No			R0	R0	2	Grade 1+2	usual SCC	usual SCC + other	YES	Yes	non-brisk	non-brisk + absent	non-brisk	non-brisk + absent		non-brisk	non-brisk + absent	non-brisk + absent	3	2	2.5	<3	<5	0-4	50	50	wild type	wild type	wild type	wild type	0.5	0
427	56.8	circumcision	No	NO	foreskin	29	T1a	T1a + T1b + T2		NX	M0	NO	No	NO	No	NO	No			R0	R0	2	Grade 1+2	usual SCC	usual SCC + other	YES	Yes	brisk	brisk	brisk	brisk		brisk	brisk	brisk	6	2	4	>=3	<5	0-4	3	5	wild type	wild type	wild type	wild type	10	35
186	69.7	total penectomy	No	NO	glans	50	T3	T3 + T4		NX	MX	NO	No	NO	No	NO	No			R0	R0	2	Grade 1+2	usual SCC	usual SCC + other	YES	Yes	brisk	brisk	brisk	brisk		brisk	brisk	brisk	7	7	7	>=3	>=5	2025-09-05	50	65	wild type	wild type	wild type	wild type	10	30
453	81.1	excision	No	NO	shaft	0.5	T1a	T1a + T1b + T2		NX	MX	NO	No	NO	No	NO	No			R0	R0	3	Grade 3	usual SCC	usual SCC + other	NO	NO + Focal														>=10							0	0
122	64.2	circumcision	No	YES	foreskin	27	T1b	T1a + T1b + T2	N123	N1	MX	NO	No	NO	No	NO	No	8	1	R0	R0	3	Grade 3	usual SCC	usual SCC + other	YES	Yes	non-brisk	non-brisk + absent	non-brisk	non-brisk + absent		non-brisk	non-brisk + absent	non-brisk + absent	3	2	2.5	<3	<5	0-4	30	20	wild type	wild type	wild type	wild type	10	15
21	50.2	circumcision	No	NO	foreskin	30	T1b	T1a + T1b + T2		NX	MX	NO	No	NO	No	NO	No			R1	R1+2	3	Grade 3	usual SCC	usual SCC + other	Focal	NO + Focal	brisk	brisk	brisk	brisk		brisk	brisk	brisk	4	2	3	>=3	<5	0-4	5	20	wild type	wild type	wild type	wild type	10	8
448	73	partial penectomy	No	YES	multiple/other		T1b	T1a + T1b + T2	N0	N0	MX	NO	No	NO	No	NO	No	4	0	R0	R0	3	Grade 3	basaloid	basaloid + warty + warty-basaloid	NO	NO + Focal	brisk	brisk	non-brisk	non-brisk + absent	brisk	brisk	brisk	no consent	5	8	6.5	>=3	>=5	2025-09-05	30	30	wild type	wild type	wild type	wild type	20	30
164	55.6	total penectomy	No	NO	shaft	150	T1a	T1a + T1b + T2		NX	MX	NO	No	NO	No	NO	No			R0	R0	1	Grade 1+2	papillary	usual SCC + other	YES	Yes	non-brisk	non-brisk + absent	non-brisk	non-brisk + absent		non-brisk	non-brisk + absent	non-brisk + absent	0	2	1	<3	<5	0-4	60	80	wild type	wild type	wild type	wild type	0	0
308	63.4	partial penectomy	No	YES	glans	20	T2	T1a + T1b + T2	N123	N3	M0	YES	Yes	YES	Yes	YES	Yes	28	3	R1	R1+2	3	Grade 3	usual SCC	usual SCC + other	NO	NO + Focal	brisk	brisk	non-brisk	non-brisk + absent	brisk	brisk	brisk	no consent	27	17	22	>=3	>=5	>=10	50	40	wild type	wild type	wild type	wild type	30	80
108	85.7	partial penectomy	No	NO	glans	37	T3	T3 + T4		NX	MX	YES	Yes	NO	No	NO	No			R0	R0	3	Grade 3	usual SCC	usual SCC + other	YES	Yes	non-brisk	non-brisk + absent	non-brisk	non-brisk + absent		non-brisk	non-brisk + absent	non-brisk + absent	3	2	2.5	<3	<5	0-4	5	10	wild type	wild type	wild type	wild type	50	25
81	65.4	partial penectomy	No	NO	glans	30	T2	T1a + T1b + T2		NX	MX	NO	No	NO	No	NO	No			R0	R0	2	Grade 1+2	usual SCC	usual SCC + other	YES	Yes	brisk	brisk	brisk	brisk		brisk	brisk	brisk	7	0	3.5	>=3	<5	0-4	50	30	wild type	wild type	wild type	wild type	30	30
961	53.8	total penectomy	No	YES	foreskin	20	T3	T3 + T4	N0	N0	M1	NO	No	YES	Yes	NO	No	9	0	R1	R1+2	3	Grade 3	sarcomatoid	usual SCC + other	NO	NO + Focal	non-brisk	non-brisk + absent	non-brisk	non-brisk + absent		non-brisk	non-brisk + absent	non-brisk + absent	30	25	27.5	>=3	>=5	>=10	100	95	mutated (positive)	mutated (positive)	mutated (positive + negative)	mutated (positive + negative)	0	2
435	67.3	partial penectomy	No	NO	glans	11	T2	T1a + T1b + T2		NX	MX	YES	Yes	NO	No	NO	No			R0	R0	2	Grade 1+2	usual SCC	usual SCC + other	YES	Yes	brisk	brisk	non-brisk	non-brisk + absent	brisk	brisk	brisk	no consent	3	6	4.5	>=3	<5	0-4	15	50	wild type	wild type	wild type	wild type	3	15
686	53.4	partial penectomy	Yes	NO	glans	40	T2	T1a + T1b + T2		NX	MX	YES	Yes	YES	Yes	NO	No			R0	R0	2	Grade 1+2	usual SCC	usual SCC + other	NO	NO + Focal	non-brisk	non-brisk + absent	non-brisk	non-brisk + absent		non-brisk	non-brisk + absent	non-brisk + absent	25	21	23	>=3	>=5	>=10	98	90	mutated (positive)	mutated (positive)	mutated (positive + negative)	mutated (positive + negative)	0	3
301	66.1	total penectomy	No	YES	glans	34	T2	T1a + T1b + T2	N123	N2	MX	YES	Yes	NO	No	NO	No	22	2	R0	R0	2	Grade 1+2	usual SCC	usual SCC + other	YES	Yes	non-brisk	non-brisk + absent	non-brisk	non-brisk + absent		non-brisk	non-brisk + absent	non-brisk + absent	13	7	10	>=3	>=5	>=10	15	7	wild type	wild type	wild type	wild type	30	30
125	63.3	partial penectomy	No	YES	foreskin	9	T1b	T1a + T1b + T2	N0	N0	MX	YES	Yes	NO	No	NO	No	4	0	R1	R1+2	3	Grade 3	usual SCC	usual SCC + other	YES	Yes	non-brisk	non-brisk + absent	non-brisk	non-brisk + absent		non-brisk	non-brisk + absent	non-brisk + absent	12	5	8.5	>=3	>=5	2025-09-05	10	5	wild type	wild type	wild type	wild type	1	10
403	35.2	circumcision	No	NO	foreskin	3.5	T1a	T1a + T1b + T2		NX	MX	NO	No	NO	No	NO	No			R0	R0	2	Grade 1+2	usual SCC	usual SCC + other	NO	NO + Focal	non-brisk	non-brisk + absent	non-brisk	non-brisk + absent		non-brisk	non-brisk + absent	non-brisk + absent	0	2	1	<3	<5	0-4	40	40	wild type	wild type	wild type	wild type	0.5	0
566	39.4	biopsy	No	NO	glans	12	T1a	T1a + T1b + T2		NX	MX	NO	No	NO	No	NO	No			R0	R0	2	Grade 1+2	usual SCC	usual SCC + other	YES	Yes	brisk	brisk	brisk	brisk		brisk	brisk	brisk	9	12	10.5	>=3	>=5	>=10	40	60	wild type	wild type	wild type	wild type	20	25
245	66.1	biopsy	No	NO			T4	T3 + T4	N123	N1	M1	YES	Yes	YES	Yes	NO	No			R1	R1+2	3	Grade 3	usual SCC	usual SCC + other	NO	NO + Focal	non-brisk	non-brisk + absent	non-brisk	non-brisk + absent		non-brisk	non-brisk + absent	non-brisk + absent	3	2	2.5	<3	<5	0-4	15	15	wild type	wild type	wild type	wild type	0.5	2
821	79.1	partial penectomy	No	NO	glans	60	T2	T1a + T1b + T2		NX	MX	NO	No	NO	No	NO	No			R0	R0	3	Grade 3	sarcomatoid	usual SCC + other	NO	NO + Focal	non-brisk	non-brisk + absent	non-brisk	non-brisk + absent		non-brisk	non-brisk + absent	non-brisk + absent	80	40	60	>=3	>=5	>=10	80	80	wild type	wild type	wild type	wild type	90	60
687	66.5	biopsy	No	NO	glans	17	T1a	T1a + T1b + T2		NX	MX	NO	No	NO	No	NO	No			R0	R0	2	Grade 1+2	usual SCC	usual SCC + other	Focal	NO + Focal	non-brisk	non-brisk + absent	brisk	brisk	non-brisk	non-brisk	non-brisk + absent	no consent	0	0	0	<3	<5	0-4	40	40	wild type	wild type	wild type	wild type	0.5	0
184	80.7	partial penectomy	No	NO	glans	22	T1a	T1a + T1b + T2		NX	MX	NO	No	NO	No	NO	No			R0	R0	1	Grade 1+2	verrucous	verrucous	YES	Yes	brisk	brisk	brisk	brisk		brisk	brisk	brisk	0	3	1.5	<3	<5	0-4	10	10	wild type	wild type	wild type	wild type	2	60
581	70.3	excision	No	NO	glans	2	T1a	T1a + T1b + T2		NX	MX	NO	No	NO	No	NO	No			R0	R0	2	Grade 1+2	usual SCC	usual SCC + other	Focal	NO + Focal	brisk	brisk	brisk	brisk		brisk	brisk	brisk	7	3	5	>=3	>=5	2025-09-05	20	15	wild type	wild type	wild type	wild type	2	15
242	63.9	excision	No	NO	glans	27	T1a	T1a + T1b + T2		NX	MX	NO	No	NO	No	NO	No			R0	R0	1	Grade 1+2	usual SCC	usual SCC + other	NO	NO + Focal	brisk	brisk	brisk	brisk		brisk	brisk	brisk	2	1	1.5	<3	<5	0-4	5	5	wild type	wild type	wild type	wild type	1	0
1341	81.5	excision	No	NO	foreskin	19	T1a	T1a + T1b + T2		NX	MX	NO	No	NO	No	NO	No			R1	R1+2	1	Grade 1+2	usual SCC	usual SCC + other	Focal	NO + Focal	brisk	brisk	brisk	brisk		brisk	brisk	brisk	0	0	0	<3	<5	0-4	5	10	wild type		wild type		5	10
[truncated: 70 more columns]
