# Supplementary material for: B lymphocytes and tertiary lymphoid structures have a prognostic impact on penile squamous cell carcinoma
Source: J Pathol Clin Res. 2025 Nov 14;11(6):e70059. doi: 10.1002/2056-4538.70059 (PMC12616500; doi:10.1002/2056-4538.70059)
Supplement: Supplementary file 3 — Table S3. Complete research data for CD20 and CD138 [file CJP2-11-e70059-s001.xlsx]

## Sheet: Table S3
B lymphocytes and tertiary lymphoid structures have a prognostic impact on penile squamous cell carcinoma
N Zavillová et al. J Pathol Clin Res
https://doi.org/10.1002/2056-4538.70059
Table S3. Complete research data for CD20 and CD138.
ID	BI_S_bin1	BI_S_bin2	CD20_TUMOR_CENTRE_bin	CD20_INVASION_FRONT_bin	CD138_TUMOR_CENTRE_bin	CD138_INVASION_FRONT_bin	NOTCH1	PIK3CA	FAT1	TP53	CDKN2A	FBXW7	KMT2D	CASP8	ATM	HRAS	EPHA7	POT1	POLD1	CHEK1	GRIN2A	EPHA3	EGFR	HRD_status	HPV_verdict
165	0-2	0-1	<median	<median	<median	>=median	Negative	Negative	Negative	Negative	Negative	Negative	Negative	Negative	Negative	Negative	Negative	Negative	Negative	Negative	Negative	Negative	Negative	N/A	1
283	0-2	2025-04-02	<median	<median	>=median	>=median	Positive	Negative	Positive	Negative	Negative	Negative	Negative	Negative	Negative	Negative	Negative	Negative	Negative	Negative	Negative	Negative	Negative	N/A	1
286	0-2	0-1	<median	<median	<median	<median	Negative	Negative	Positive	Positive	Negative	Negative	Negative	Negative	Negative	Negative	Negative	Negative	Negative	Negative	Negative	Negative	Negative	N/A	0
291	0-2	0-1	<median	<median	<median	<median	Negative	Positive	Negative	Negative	Negative	Negative	Negative	Negative	Negative	Positive	Negative	Negative	Negative	Negative	Negative	Negative	Negative	N/A	0
302	2025-04-03	2025-04-02	<median	>=median	>=median	>=median	Negative	Negative	Negative	Negative	Negative	Negative	Negative	Negative	Negative	Negative	Negative	Negative	Negative	Negative	Negative	Negative	Negative	N/A	1
181	0-2	0-1	<median	<median	>=median	<median	Negative	Negative	Negative	Negative	Negative	Negative	Negative	Negative	Negative	Negative	Negative	Negative	Negative	Negative	Negative	Negative	Negative	N/A	0
241	0-2	2025-04-02	<median	>=median	<median	>=median	Positive	Negative	Negative	Negative	Negative	Positive	Negative	Negative	Negative	Negative	Positive	Positive	Negative	Negative	Positive	Positive	Positive	N/A	1
306	0-2	0-1	<median	>=median	<median	<median	Negative	Negative	Negative	Negative	Negative	Negative	Positive	Negative	Positive	Negative	Positive	Positive	Negative	Positive	Negative	Positive	Negative	stable	1
307	0-2	2025-04-02	<median	<median	>=median	>=median	Negative	Negative	Positive	Negative	Negative	Positive	Negative	Negative	Negative	Negative	Negative	Negative	Negative	Negative	Negative	Negative	Negative	stable	1
314	0-2	2025-04-02	<median	>=median	<median	>=median	Positive	Negative	Negative	Negative	Negative	Negative	Negative	Negative	Negative	Negative	Negative	Negative	Negative	Negative	Negative	Negative	Negative	N/A	0
430	0-2	2025-04-02	<median	>=median	<median	>=median	Positive	Positive	Negative	Negative	Negative	Negative	Negative	Negative	Negative	Negative	Negative	Negative	Negative	Negative	Negative	Negative	Negative	N/A	1
434	2025-04-03	2025-04-02	<median	>=median	>=median	>=median	Positive	Negative	Negative	Negative	Negative	Negative	Negative	Negative	Negative	Positive	Negative	Negative	Negative	Negative	Negative	Negative	Negative	N/A	0
107	0-2	0-1	<median	<median	<median	>=median	Negative	Negative	Negative	Positive	Negative	Positive	Negative	Negative	Negative	Negative	Negative	Negative	Negative	Negative	Negative	Negative	Negative	N/A	0
124	0-2	2025-04-02	<median	<median	>=median	>=median	Negative	Negative	Positive	Positive	Positive	Negative	Negative	Negative	Negative	Negative	Negative	Negative	Negative	Negative	Positive	Negative	Positive	N/A	0
126	0-2	0-1	<median	>=median	<median	<median	Negative	Positive	Negative	Negative	Negative	Negative	Positive	Negative	Positive	Negative	Negative	Positive	Negative	Positive	Positive	Positive	Negative	N/A	1
127	0-2	0-1	<median	<median	<median	>=median	Negative	Negative	Negative	Negative	Negative	Negative	Negative	Negative	Negative	Negative	Negative	Negative	Negative	Negative	Negative	Negative	Negative	N/A	1
454	0-2	0-1	<median	<median	<median	<median	Negative	Negative	Positive	Negative	Negative	Positive	Negative	Negative	Negative	Negative	Negative	Negative	Negative	Negative	Negative	Negative	Negative	stable	0
429	0-2	0-1	<median	<median	<median	>=median	Negative	Negative	Negative	Negative	Negative	Negative	Negative	Negative	Negative	Negative	Negative	Negative	Negative	Negative	Negative	Negative	Negative	N/A	1
449	0-2	0-1	<median	<median	<median	<median	Negative	Negative	Negative	Negative	Negative	Negative	Negative	Negative	Negative	Negative	Negative	Negative	Negative	Negative	Negative	Negative	Negative	N/A	1
102	0-2	0-1	<median	>=median	<median	<median	Positive	Positive	Positive	Negative	Positive	Negative	Negative	Negative	Negative	Positive	Negative	Negative	Negative	Negative	Negative	Negative	Negative	N/A	0
110	0-2	0-1	<median	>=median	<median	<median	Negative	Positive	Negative	Negative	Negative	Negative	Negative	Negative	Negative	Negative	Negative	Negative	Negative	Negative	Negative	Negative	Negative	stable	0
123	2025-04-03	2025-04-02	<median	>=median	>=median	>=median	Negative	Positive	Negative	Negative	Negative	Negative	Negative	Negative	Negative	Positive	Negative	Negative	Negative	Negative	Negative	Negative	Negative	stable	0
130	0-2	0-1	<median	<median	>=median	<median	Positive	Negative	Positive	Negative	Negative	Negative	Positive	Negative	Negative	Negative	Negative	Negative	Negative	Negative	Negative	Negative	Negative	N/A	0
141	0-2	0-1	<median	<median	<median	<median	Negative	Positive	Positive	Negative	Positive	Positive	Positive	Negative	Negative	Negative	Negative	Negative	Negative	Negative	Negative	Negative	Negative	N/A	0
143	0-2	2025-04-02	<median	<median	>=median	>=median	Negative	Negative	Positive	Positive	Positive	Negative	Negative	Negative	Negative	Negative	Negative	Negative	Negative	Negative	Negative	Negative	Negative	stable	0
428	0-2	2025-04-02	<median	<median	>=median	>=median	Negative	Positive	Positive	Negative	Negative	Negative	Negative	Negative	Negative	Negative	Negative	Negative	Negative	Negative	Negative	Positive	Negative	N/A	0
451	0-2	0-1	<median	<median	>=median	<median	Positive	Positive	Negative	Negative	Negative	Negative	Negative	Negative	Positive	Negative	Negative	Negative	Negative	Positive	Negative	Negative	Negative	stable	1
62	0-2	0-1	<median	<median	<median	<median	Positive	Positive	Negative	Negative	Negative	Positive	Negative	Negative	Negative	Negative	Negative	Negative	Negative	Negative	Negative	Negative	Negative	N/A	1
443	0-2	0-1	<median	>=median	<median	<median	Negative	Negative	Positive	Positive	Negative	Positive	Negative	Negative	Negative	Negative	Negative	Negative	Negative	Negative	Negative	Negative	Negative	stable	0
426	2025-04-03	2025-04-02	<median	>=median	>=median	>=median	Positive	Negative	Positive	Negative	Negative	Positive	Positive	Positive	Negative	Negative	Negative	Negative	Negative	Negative	Negative	Negative	Negative	stable	0
321	0-2	0-1	<median	<median	>=median	<median	Positive	Negative	Negative	Negative	Negative	Negative	Negative	Positive	Positive	Negative	Positive	Positive	Negative	Positive	Negative	Negative	Negative	stable	1
622	0-2	2025-04-02	<median	>=median	<median	>=median	Negative	Negative	Negative	Negative	Positive	Positive	Negative	Negative	Negative	Negative	Negative	Negative	Negative	Negative	Negative	Negative	Negative	stable	0
106	0-2	0-1	<median	<median	<median	<median	Positive	Negative	Negative	Negative	Negative	Positive	Negative	Negative	Negative	Negative	Negative	Negative	Negative	Negative	Negative	Negative	Negative	N/A	1
163	0-2	2025-04-02	<median	>=median	<median	>=median	Negative	Negative	Negative	Negative	Negative	Negative	Negative	Negative	Negative	Negative	Negative	Negative	Negative	Negative	Negative	Negative	Negative	N/A	1
481	0-2	2025-04-02	<median	>=median	<median	>=median	Positive	Negative	Negative	Positive	Positive	Negative	Negative	Negative	Negative	Negative	Negative	Negative	Negative	Negative	Negative	Positive	Negative	stable	0
483	2025-04-03	2025-04-02	<median	>=median	>=median	>=median	Negative	Negative	Positive	Positive	Positive	Negative	Negative	Negative	Negative	Negative	Positive	Negative	Negative	Negative	Positive	Negative	Positive	HRD	0
63	0-2	2025-04-02	<median	>=median	<median	>=median	Negative	Negative	Negative	Negative	Negative	Negative	Negative	Negative	Negative	Negative	Negative	Negative	Negative	Negative	Negative	Negative	Negative	N/A	1
781	0-2	0-1	<median	<median	<median	>=median	Negative	Positive	Positive	Positive	Positive	Negative	Negative	Negative	Negative	Positive	Negative	Negative	Negative	Negative	Negative	Negative	Negative	N/A	0
83	0-2	0-1	<median	<median	<median	>=median	Negative	Positive	Negative	Negative	Negative	Negative	Positive	Negative	Negative	Negative	Negative	Negative	Negative	Negative	Negative	Negative	Negative	N/A	1
281	0-2	0-1	<median	<median	>=median	<median	Negative	Negative	Negative	Positive	Positive	Negative	Negative	Positive	Negative	Negative	Negative	Positive	Negative	Negative	Negative	Negative	Negative	HRD	0
583	0-2	2025-04-02	<median	>=median	>=median	<median	Negative	Negative	Negative	Negative	Negative	Negative	Negative	Negative	Negative	Positive	Negative	Negative	Negative	Negative	Negative	Positive	Negative	N/A	0
682	0-2	0-1	<median	<median	>=median	<median	Negative	Negative	Negative	Positive	Positive	Negative	Negative	Negative	Negative	Negative	Negative	Negative	Negative	Negative	Negative	Negative	Negative	stable	0
689	0-2	2025-04-02	<median	>=median	>=median	<median	Negative	Negative	Negative	Negative	Negative	Negative	Negative	Negative	Negative	Negative	Negative	Negative	Negative	Negative	Negative	Negative	Negative	N/A	1
690	0-2	0-1	<median	<median	<median	<median	Negative	Negative	Positive	Negative	Negative	Negative	Positive	Negative	Negative	Negative	Negative	Negative	Negative	Negative	Negative	Negative	Negative	N/A	0
902	0-2	0-1	<median	<median	<median	>=median	Negative	Negative	Negative	Negative	Negative	Negative	Negative	Negative	Negative	Negative	Negative	Negative	Negative	Negative	Negative	Negative	Negative	N/A	1
741	0-2	2025-04-02	<median	<median	>=median	>=median	Negative	Negative	Negative	Positive	Positive	Negative	Negative	Negative	Negative	Negative	Negative	Negative	Negative	Negative	Negative	Negative	Negative	N/A	0
761	0-2	2025-04-02	<median	>=median	<median	>=median	Negative	Positive	Negative	Negative	Negative	Negative	Negative	Negative	Negative	Negative	Negative	Negative	Negative	Negative	Negative	Negative	Negative	N/A	1
402	0-2	0-1	<median	<median	>=median	<median	Negative	Positive	Negative	Negative	Negative	Negative	Negative	Negative	Negative	Negative	Negative	Negative	Negative	Negative	Negative	Negative	Negative	stable	1
421	0-2	0-1	<median	<median	>=median	<median	Positive	Negative	Negative	Negative	Negative	Negative	Positive	Negative	Negative	Negative	Negative	Negative	Negative	Negative	Negative	Positive	Negative	N/A	1
282	0-2	2025-04-02	<median	>=median	<median	>=median	Negative	Negative	Negative	Negative	Negative	Negative	Negative	Negative	Negative	Negative	Negative	Negative	Negative	Negative	Negative	Negative	Negative	N/A	1
313	0-2	0-1	<median	>=median	<median	<median	Negative	Negative	Positive	Positive	Positive	Negative	Negative	Negative	Negative	Negative	Positive	Negative	Negative	Negative	Negative	Negative	Negative	N/A	1
132	0-2	0-1	<median	<median	<median	>=median	Negative	Negative	Negative	Negative	Negative	Positive	Negative	Negative	Negative	Negative	Negative	Negative	Negative	Negative	Negative	Negative	Negative	N/A	0
431	0-2	0-1	<median	<median	<median	<median	Negative	Negative	Negative	Negative	Negative	Negative	Negative	Negative	Negative	Negative	Negative	Negative	Negative	Negative	Negative	Negative	Negative	N/A	1
187	0-2	2025-04-02	<median	<median	>=median	>=median	Negative	Negative	Negative	Negative	Negative	Negative	Negative	Negative	Negative	Negative	Negative	Negative	Negative	Negative	Negative	Negative	Negative	N/A	1
381	0-2	0-1	<median	>=median	<median	<median	Negative	Negative	Negative	Negative	Negative	Negative	Negative	Negative	Negative	Negative	Negative	Negative	Positive	Negative	Negative	Negative	Negative	N/A	1
164	0-2	0-1	<median	<median	<median	>=median	Negative	Negative	Negative	Positive	Negative	Negative	Negative	Negative	Negative	Negative	Negative	Negative	Negative	Negative	Negative	Negative	Negative	N/A	0
686	0-2	2025-04-02	<median	>=median	>=median	<median	Positive	Negative	Positive	Positive	Negative	Negative	Negative	Negative	Negative	Negative	Negative	Negative	Negative	Negative	Negative	Negative	Negative	stable	0
301	0-2	0-1	<median	>=median	<median	<median	Positive	Positive	Negative	Negative	Negative	Negative	Negative	Negative	Positive	Negative	Positive	Negative	Negative	Negative	Negative	Negative	Negative	N/A	1
403	0-2	0-1	<median	<median	<median	<median	Negative	Negative	Negative	Negative	Negative	Negative	Negative	Negative	Negative	Negative	Negative	Negative	Negative	Negative	Positive	Negative	Negative	HRD	1
245	0-2	0-1	<median	<median	<median	<median	Negative	Negative	Positive	Negative	Negative	Negative	Negative	Negative	Negative	Negative	Positive	Positive	Negative	Negative	Negative	Negative	Negative	stable	1
284	0-2	0-1	>=median	<median	<median	<median	Negative	Negative	Negative	Negative	Negative	Negative	Negative	Negative	Negative	Negative	Negative	Negative	Negative	Negative	Negative	Negative	Negative	N/A	0
289	2025-04-03	2025-04-02	>=median	>=median	>=median	<median	Negative	Negative	Negative	Negative	Negative	Negative	Negative	Negative	Negative	Negative	Negative	Negative	Negative	Negative	Negative	Negative	Positive	N/A	1
303	2025-04-03	2025-04-02	>=median	>=median	>=median	>=median	Negative	Negative	Negative	Negative	Negative	Negative	Negative	Positive	Negative	Negative	Negative	Negative	Negative	Negative	Negative	Negative	Negative	N/A	1
142	0-2	2025-04-02	>=median	>=median	<median	<median	Positive	Negative	Positive	Negative	Negative	Negative	Negative	Negative	Negative	Negative	Negative	Negative	Negative	Negative	Negative	Negative	Negative	N/A	1
221	2025-04-03	2025-04-02	>=median	>=median	>=median	>=median	Negative	Negative	Negative	Positive	Positive	Negative	Negative	Negative	Positive	Negative	Negative	Negative	Negative	Positive	Negative	Positive	Negative	stable	0
183	2025-04-03	2025-04-02	>=median	>=median	>=median	>=median	Positive	Negative	Negative	Negative	Negative	Negative	Negative	Negative	Negative	Negative	Negative	Negative	Negative	Negative	Negative	Negative	Negative	N/A	0
309	2025-04-03	2025-04-02	>=median	>=median	>=median	>=median	Negative	Positive	Negative	Negative	Negative	Negative	Negative	Negative	Negative	Negative	Negative	Negative	Positive	Negative	Negative	Negative	Negative	N/A	0
311	2025-04-03	2025-04-02	>=median	>=median	>=median	<median	Negative	Negative	Negative	Negative	Negative	Positive	Negative	Negative	Negative	Negative	Negative	Negative	Negative	Negative	Positive	Negative	Negative	N/A	1
312	0-2	0-1	>=median	<median	<median	<median	Negative	Positive	Positive	Negative	Negative	Positive	Negative	Negative	Negative	Negative	Negative	Negative	Negative	Negative	Negative	Positive	Negative	N/A	1
243	2025-04-03	2025-04-02	>=median	>=median	>=median	>=median	Negative	Positive	Negative	Positive	Negative	Negative	Negative	Negative	Negative	Negative	Negative	Negative	Positive	Negative	Negative	Negative	Negative	N/A	0
315	2025-04-03	2025-04-02	>=median	>=median	>=median	>=median	Positive	Negative	Negative	Negative	Negative	Negative	Negative	Negative	Negative	Negative	Negative	Negative	Negative	Negative	Negative	Negative	Positive	stable	1
422	2025-04-03	2025-04-02	>=median	>=median	>=median	>=median	Positive	Positive	Negative	Negative	Negative	Negative	Negative	Negative	Negative	Negative	Negative	Negative	Negative	Negative	Negative	Negative	Negative	N/A	1
423	0-2	2025-04-02	>=median	<median	>=median	<median	Negative	Negative	Negative	Positive	Positive	Negative	Negative	Negative	Negative	Negative	Negative	Negative	Negative	Negative	Negative	Negative	Negative	stable	0
425	0-2	2025-04-02	>=median	<median	<median	>=median	Negative	Negative	Negative	Negative	Negative	Negative	Negative	Negative	Negative	Negative	Negative	Negative	Negative	Negative	Negative	Negative	Negative	N/A	1
103	2025-04-03	2025-04-02	>=median	<median	>=median	>=median	Negative	Negative	Negative	Negative	Negative	Negative	Negative	Negative	Negative	Negative	Negative	Negative	Negative	Negative	Negative	Negative	Negative	N/A	1
129	2025-04-03	2025-04-02	>=median	>=median	>=median	<median	Negative	Negative	Negative	Negative	Negative	Positive	Negative	Negative	Negative	Negative	Negative	Negative	Negative	Positive	Negative	Negative	Negative	N/A	1
23	0-2	2025-04-02	>=median	<median	>=median	<median	Positive	Negative	Negative	Negative	Negative	Negative	Negative	Negative	Negative	Negative	Negative	Negative	Negative	Negative	Negative	Negative	Negative	N/A	1
24	2025-04-03	2025-04-02	>=median	<median	>=median	>=median	Positive	Negative	Negative	Positive	Negative	Negative	Negative	Negative	Negative	Negative	Negative	Negative	Negative	Negative	Negative	Negative	Negative	N/A	0
42	2025-04-03	2025-04-02	>=median	<median	>=median	>=median	Negative	Positive	Negative	Negative	Negative	Negative	Negative	Negative	Negative	Negative	Negative	Negative	Negative	Negative	Negative	Negative	Negative	N/A	0
61	0-2	2025-04-02	>=median	<median	>=median	<median	Positive	Positive	Negative	Positive	Positive	Positive	Negative	Positive	Negative	Negative	Negative	Negative	Negative	Negative	Negative	Negative	Negative	N/A	0
112	2025-04-03	2025-04-02	>=median	>=median	<median	>=median	Negative	Negative	Negative	Negative	Negative	Negative	Negative	Negative	Negative	Negative	Negative	Negative	Negative	Negative	Negative	Negative	Negative	stable	1
121	2025-04-03	2025-04-02	>=median	>=median	>=median	>=median	Positive	Negative	Positive	Negative	Negative	Negative	Negative	Negative	Negative	Negative	Negative	Negative	Positive	Negative	Positive	Negative	Negative	stable	1
133	0-2	2025-04-02	>=median	<median	<median	>=median	Negative	Negative	Negative	Negative	Negative	Negative	Negative	Negative	Negative	Negative	Negative	Negative	Negative	Negative	Negative	Negative	Negative	N/A	1
452	0-2	0-1	>=median	<median	<median	<median	Negative	Positive	Negative	Negative	Negative	Negative	Negative	Negative	Negative	Negative	Negative	Negative	Negative	Negative	Negative	Negative	Negative	N/A	1
109	0-2	2025-04-02	>=median	<median	>=median	<median	Negative	Negative	Negative	Positive	Negative	Negative	Negative	Positive	Negative	Negative	Negative	Negative	Negative	Negative	Negative	Negative	Negative	N/A	0
685	0-2	2025-04-02	>=median	<median	<median	>=median	Negative	Negative	Negative	Negative	Negative	Negative	Negative	Negative	Negative	Negative	Negative	Negative	Negative	Negative	Negative	Negative	Negative	N/A	1
64	2025-04-03	2025-04-02	>=median	>=median	<median	>=median	Positive	Negative	Negative	Positive	Positive	Negative	Negative	Negative	Negative	Negative	Negative	Negative	Negative	Negative	Negative	Negative	Negative	N/A	0
522	2025-04-03	2025-04-02	>=median	>=median	>=median	>=median	Positive	Positive	Positive	Negative	Positive	Negative	Negative	Negative	Negative	Negative	Negative	Negative	Negative	Negative	Negative	Negative	Negative	stable	0
561	0-2	2025-04-02	>=median	<median	>=median	<median	Negative	Negative	Negative	Positive	Positive	Negative	Negative	Positive	Negative	Negative	Negative	Negative	Negative	Negative	Negative	Negative	Negative	stable	0
290	0-2	2025-04-02	>=median	<median	>=median	<median	Negative	Negative	Negative	Negative	Negative	Negative	Negative	Positive	Negative	Positive	Negative	Negative	Negative	Negative	Negative	Negative	Negative	stable	0
246	2025-04-03	2025-04-02	>=median	>=median	>=median	<median	Negative	Positive	Negative	Negative	Negative	Negative	Negative	Negative	Positive	Negative	Negative	Negative	Negative	Negative	Negative	Negative	Negative	stable	1
482	0-2	2025-04-02	>=median	<median	>=median	<median	Negative	Negative	Negative	Negative	Negative	Negative	Negative	Negative	Negative	Negative	Negative	Negative	Negative	Negative	Negative	Negative	Negative	N/A	1
562	0-2	2025-04-02	>=median	<median	>=median	<median	Negative	Negative	Negative	Negative	Negative	Negative	Negative	Negative	Negative	Negative	Positive	Positive	Negative	Negative	Negative	Negative	Negative	stable	1
642	2025-04-03	2025-04-02	>=median	>=median	>=median	<median	Negative	Positive	Negative	Negative	Negative	Negative	Negative	Negative	Negative	Negative	Negative	Negative	Negative	Negative	Negative	Negative	Negative	N/A	1
567	2025-04-03	2025-04-02	>=median	>=median	>=median	>=median	Negative	Positive	Positive	Negative	Negative	Negative	Negative	Negative	Negative	Negative	Negative	Negative	Negative	Negative	Negative	Negative	Negative	stable	1
683	0-2	2025-04-02	>=median	<median	<median	>=median	Negative	Positive	Negative	Negative	Negative	Negative	Negative	Negative	Negative	Negative	Positive	Negative	Negative	Negative	Positive	Negative	Negative	stable	1
684	2025-04-03	2025-04-02	>=median	<median	>=median	>=median	Positive	Positive	Positive	Positive	Negative	Negative	Negative	Negative	Positive	Negative	Negative	Positive	Negative	Negative	Negative	Negative	Positive	N/A	0
701	0-2	2025-04-02	>=median	<median	>=median	<median	Negative	Negative	Negative	Negative	Negative	Negative	Negative	Negative	Negative	Negative	Negative	Negative	Negative	Negative	Negative	Negative	Negative	N/A	0
446	2025-04-03	2025-04-02	>=median	>=median	>=median	>=median	Positive	Negative	Negative	Negative	Negative	Negative	Negative	Negative	Negative	Negative	Negative	Negative	Negative	Negative	Negative	Negative	Negative	N/A	0
433	2025-04-03	2025-04-02	>=median	>=median	>=median	>=median	Negative	Negative	Negative	Positive	Positive	Negative	Negative	Negative	Negative	Negative	Negative	Negative	Negative	Negative	Negative	Negative	Negative	N/A	0
304	2025-04-03	2025-04-02	>=median	>=median	>=median	<median	Negative	Negative	Negative	Negative	Negative	Positive	Negative	Negative	Negative	Negative	Negative	Negative	Negative	Negative	Negative	Negative	Negative	N/A	0
962	0-2	2025-04-02	>=median	>=median	<median	<median	Negative	Negative	Negative	Negative	Negative	Negative	Negative	Negative	Negative	Negative	Negative	Negative	Negative	Negative	Negative	Negative	Negative	N/A	0
963	0-2	2025-04-02	>=median	<median	<median	>=median	Negative	Negative	Positive	Negative	Positive	Positive	Negative	Negative	Negative	Negative	Negative	Negative	Negative	Negative	Negative	Negative	Positive	stable	0
981	2025-04-03	2025-04-02	>=median	>=median	<median	>=median	Negative	Negative	Positive	Positive	Negative	Positive	Negative	Negative	Negative	Negative	Negative	Negative	Negative	Negative	Negative	Negative	Negative	stable	0
921	2025-04-03	2025-04-02	>=median	>=median	<median	>=median	Negative	Negative	Negative	Negative	Negative	Negative	Negative	Negative	Negative	Negative	Negative	Negative	Negative	Negative	Negative	Negative	Negative	N/A	0
128	0-2	2025-04-02	>=median	>=median	<median	<median	Negative	Positive	Negative	Negative	Negative	Negative	Negative	Negative	Negative	Negative	Negative	Negative	Negative	Negative	Negative	Negative	Negative	N/A	1
541	2025-04-03	2025-04-02	>=median	>=median	>=median	<median	Negative	Negative	Positive	Negative	Negative	Negative	Negative	Negative	Negative	Negative	Negative	Negative	Negative	Negative	Negative	Negative	Negative	stable	0
22	2025-04-03	2025-04-02	>=median	>=median	>=median	>=median	Negative	Negative	Negative	Positive	Positive	Negative	Negative	Negative	Negative	Negative	Negative	Negative	Negative	Negative	Negative	Negative	Negative	N/A	0
502	0-2	2025-04-02	>=median	<median	>=median	<median	Positive	Negative	Positive	Negative	Negative	Negative	Negative	Positive	Negative	Positive	Negative	Negative	Positive	Negative	Negative	Negative	Negative	stable	0
401	2025-04-03	2025-04-02	>=median	>=median	>=median	>=median	Positive	Negative	Positive	Positive	Positive	Negative	Negative	Positive	Negative	Positive	Negative	Negative	Negative	Negative	Negative	Negative	Negative	stable	0
111	0-2	2025-04-02	>=median	>=median	<median	<median	Positive	Negative	Positive	Negative	Negative	Negative	Positive	Positive	Negative	Negative	Negative	Negative	Positive	Negative	Negative	Negative	Negative	stable	0
244	2025-04-03	2025-04-02	>=median	>=median	>=median	<median	Negative	Negative	Negative	Negative	Negative	Negative	Negative	Negative	Negative	Negative	Positive	Positive	Positive	Negative	Positive	Negative	Negative	stable	1
941	0-2	2025-04-02	>=median	<median	>=median	<median	Positive	Negative	Negative	Positive	Positive	Negative	Negative	Negative	Negative	Negative	Negative	Negative	Positive	Negative	Negative	Negative	Negative	stable	1
186	2025-04-03	2025-04-02	>=median	>=median	>=median	<median	Positive	Positive	Negative	Negative	Positive	Negative	Negative	Negative	Negative	Positive	Negative	Negative	Negative	Negative	Negative	Negative	Negative	N/A	0
122	2025-04-03	2025-04-02	>=median	<median	>=median	>=median	Negative	Positive	Negative	Negative	Negative	Positive	Positive	Negative	Negative	Negative	Negative	Negative	Negative	Negative	Negative	Negative	Negative	stable	1
448	2025-04-03	2025-04-02	>=median	>=median	>=median	>=median	Negative	Negative	Negative	Negative	Negative	Negative	Positive	Negative	Negative	Negative	Negative	Negative	Negative	Negative	Negative	Negative	Negative	N/A	0
308	0-2	0-1	>=median	<median	<median	<median	Negative	Positive	Negative	Negative	Negative	Negative	Negative	Negative	Negative	Negative	Negative	Negative	Negative	Negative	Negative	Negative	Negative	N/A	1
108	0-2	0-1	>=median	<median	<median	<median	Negative	Positive	Positive	Negative	Negative	Negative	Negative	Negative	Negative	Negative	Negative	Negative	Negative	Negative	Negative	Negative	Negative	HRD	1
81	2025-04-03	2025-04-02	>=median	>=median	>=median	>=median	Negative	Negative	Negative	Negative	Negative	Negative	Negative	Negative	Negative	Negative	Negative	Negative	Negative	Negative	Negative	Negative	Negative	N/A	1
961	2025-04-03	2025-04-02	>=median	<median	>=median	>=median	Positive	Negative	Positive	Positive	Negative	Negative	Negative	Negative	Negative	Negative	Negative	Negative	Negative	Negative	Negative	Negative	Positive	HRD	0
435	2025-04-03	2025-04-02	>=median	>=median	>=median	<median	Negative	Negative	Negative	Negative	Negative	Negative	Negative	Negative	Negative	Negative	Negative	Negative	Negative	Negative	Negative	Negative	Negative	N/A	1
125	0-2	2025-04-02	>=median	<median	>=median	<median	Positive	Negative	Positive	Negative	Negative	Negative	Negative	Negative	Negative	Negative	Negative	Negative	Negative	Negative	Negative	Negative	Negative	N/A	1
566	2025-04-03	2025-04-02	>=median	>=median	<median	>=median	Positive	Negative	Negative	Negative	Negative	Negative	Negative	Negative	Negative	Negative	Negative	Negative	Negative	Negative	Negative	Negative	Negative	stable	1
821	2025-04-03	2025-04-02	>=median	>=median	<median	>=median	Positive	Negative	Negative	Positive	Positive	Negative	Positive	Negative	Negative	Negative	Negative	Negative	Negative	Negative	Negative	Negative	Negative	N/A	0
184	0-2	2025-04-02	>=median	<median	<median	>=median	Positive	Positive	Negative	Negative	Negative	Negative	Negative	Positive	Negative	Positive	Negative	Negative	Negative	Negative	Negative	Negative	Negative	N/A	0
242	0-2	2025-04-02	>=median	>=median	<median	<median	Negative	Positive	Positive	Negative	Positive	Positive	Negative	Negative	Negative	Negative	Negative	Negative	Negative	Negative	Negative	Negative	Negative	N/A	0
341							Positive	Positive	Positive	Negative	Positive	Negative	Negative	Negative	Negative	Positive	Negative	Negative	Negative	Negative	Negative	Negative	Negative	N/A	0
185							Negative	Negative	Negative	Negative	Negative	Negative	Negative	Negative	Negative	Negative	Negative	Negative	Negative	Negative	Negative	Negative	Negative	N/A	1
188							Negative	Negative	Negative	Negative	Negative	Negative	Negative	Negative	Negative	Negative	Negative	Negative	Negative	Negative	Negative	Negative	Negative	N/A	0
310							Negative	Negative	Negative	Negative	Negative	Negative	Negative	Negative	Positive	Negative	Negative	Negative	Negative	Positive	Negative	Negative	Negative	N/A	1
190							Positive	Negative	Positive	Positive	Positive	Negative	Negative	Positive	Positive	Negative	Negative	Negative	Negative	Negative	Negative	Negative	Positive	stable	0
361							Negative	Negative	Negative	Positive	Positive	Negative	Negative	Negative	Negative	Negative	Positive	Negative	Negative	Negative	Negative	Positive	Negative	N/A	0
104							Negative	Positive	Negative	Negative	Negative	Negative	Negative	Negative	Negative	Negative	Negative	Negative	Negative	Negative	Negative	Negative	Negative	N/A	0
134							Negative	Negative	Positive	Positive	Positive	Negative	Positive	Negative	Negative	Negative	Negative	Negative	Negative	Negative	Negative	Negative	Negative	stable	0
135							Negative	Negative	Negative	Negative	Negative	Negative	Negative	Negative	Positive	Negative	Positive	Negative	Positive	Positive	Positive	Negative	Negative	stable	1
25							Negative	Negative	Negative	Negative	Negative	Negative	Negative	Negative	Negative	Negative	Negative	Negative	Negative	Negative	Negative	Negative	Negative	N/A	1
542							Negative	Negative	Negative	Negative	Negative	Negative	Negative	Negative	Negative	Negative	Negative	Negative	Negative	Negative	Negative	Negative	Negative	N/A	1
424							Positive	Positive	Negative	Negative	Negative	Negative	Negative	Negative	Negative	Negative	Negative	Negative	Negative	Negative	Negative	Negative	Negative	N/A	1
201							Negative	Negative	Positive	Negative	Negative	Negative	Negative	Negative	Negative	Negative	Negative	Negative	Negative	Negative	Negative	Negative	Negative	N/A	1
621							Negative	Negative	Negative	Negative	Negative	Negative	Negative	Negative	Negative	Negative	Negative	Negative	Negative	Negative	Negative	Negative	Negative	N/A	1
681							Negative	Negative	Negative	Negative	Negative	Negative	Negative	Positive	Positive	Negative	Negative	Negative	Negative	Positive	Negative	Negative	Negative	stable	1
288							Negative	Positive	Negative	Negative	Negative	Positive	Positive	Negative	Positive	Negative	Negative	Positive	Negative	Positive	Negative	Negative	Positive	N/A	1
182							Negative	Negative	Negative	Negative	Negative	Negative	Negative	Negative	Negative	Negative	Negative	Negative	Negative	Negative	Negative	Negative	Negative	stable	0
861							Negative	Negative	Negative	Negative	Negative	Negative	Negative	Negative	Negative	Negative	Negative	Negative	Negative	Negative	Negative	Negative	Negative	N/A	1
501							Positive	Negative	Negative	Negative	Negative	Negative	Positive	Negative	Negative	Negative	Negative	Negative	Negative	Negative	Negative	Negative	Negative	stable	1
453							Positive	Negative	Negative	Positive	Negative	Negative	Negative	Negative	Negative	Negative	Negative	Negative	Positive	Negative	Negative	Negative	Negative	stable	0
